# Supplementary material for: In Silico Analysis of P450s and Their Role in Secondary Metabolism in the Bacterial Class Gammaproteobacteria
Source: Molecules. 2021 Mar 11;26(6):1538. doi: 10.3390/molecules26061538 (PMC7998510; doi:10.3390/molecules26061538)
Supplement: Supplementary file 1 [file molecules-26-01538-s001.zip]

Archive with 3 entries (2 files):
- Supplementary Datasets/
- Supplementary Datasets/Supplementary Dataset 1.xlsx
- Supplementary Datasets/Supplementary Dataset 2.docx
