# Supplementary material for: In Silico Analysis of P450s and Their Role in Secondary Metabolism in the Bacterial Class Gammaproteobacteria
Source: Molecules. 2021 Mar 11;26(6):1538. doi: 10.3390/molecules26061538 (PMC7998510; doi:10.3390/molecules26061538)
Supplement: Supplementary file 1 [file molecules-26-01538-s001.zip › Supplementary Datasets/Supplementary Dataset 1.xlsx]

## Sheet: Sheet1
Genus	Total No Species	Species have P450	Species don’t have P450	Species Code	Species Name	P450 Count	Genome IDs
Enterobacteria	463	31	432	eco	Escherichia coli K-12 MG1655	0	U000913
				ecj	Escherichia coli K-12 W3110	0	APOO9048
				ecd	Escherichia coli K-12 DH10B	0	CP000948
				ebw	Escherichia coli BW2952	0	CP001396
				ecok	Escherichia coli K-12 MDS42	0	AP012306
				ece	Escherichia coli O157:H7 EDL933 (EHEC)	0	AF074613
				ecs	Escherichia coli O157:H7 Sakai (EHEC)	0	AB011548
				ecf	Escherichia coli O157:H7 EC4115 (EHEC)	0	CP001163
				etw	Escherichia coli O157:H7 TW14359 (EHEC)	0	CP001369
				elx	Escherichia coli O157:H7 Xuzhou21 (EHEC)	0	CP001927
				eoj	Escherichia coli O26:H11 11368 (EHEC)	0	AP010953
				eoi	Escherichia coli O111:H- 11128 (EHEC)	0	AP010960
				eoh	Escherichia coli O103:H2 12009 (EHEC)	0	AP010958
				ecoo	Escherichia coli O145:H28 RM13514 (EHEC)	0	CP006027
				ecoh	Escherichia coli O145:H28 RM13516 (EHEC)	0	CP006262
				ecg	Escherichia coli O127:H6 E2348/69 (EPEC)	0	FM180568
				eok	Escherichia coli O55:H7 CB9615 (EPEC)	0	CP001847
				elr	Escherichia coli O55:H7 RM12579 (EPEC)	0	CP003109
				eso	Escherichia coli O104:H4 2009EL-2071	0	CP003301
				esm	Escherichia coli O104:H4 2009EL-2050	0	CP003297
				esl	Escherichia coli O104:H4 2011C-3493	0	CP003289
				ecw	Escherichia coli O139:H28 E24377A (ETEC)	0	CP000800
				elh	Escherichia coli O78:H11:K80 H10407 (ETEC)	0	FN649414
				eun	Escherichia coli UMNK88 (ETEC, porcine)	0	CP002729
				ecc	Escherichia coli O6:K2:H1 CFT073 (UPEC)	0	AE014075
				ecp	Escherichia coli O6:K15:H31 536 (UPEC)	0	CP000247
				eci	Escherichia coli O18:K1:H7 UTI89 (UPEC)	0	CP000243
				ecv	Escherichia coli APEC O1 (APEC)	0	CP000468
				ecx	Escherichia coli O9 HS (commensal)	0	CP000802
				ecm	Escherichia coli SMS-3-5 (environmental)	0	CP000970
				ecy	Escherichia coli O152:H28 SE11 (commensal)	0	APOO9240
				ecr	Escherichia coli O8 IAI1 (commensal)	0	CU928160
				ecq	Escherichia coli O81 ED1a (commensal)	0	CU928162
				eck	Escherichia coli 55989 (EAEC)	0	CU928145
				ect	Escherichia coli O7:K1 IAI39 (ExPEC)	0	CU928164
				eoc	Escherichia coli O7:K1 CE10	0	CP003034
				eum	Escherichia coli O17:K52:H18 UMN026 (ExPEC)	0	CU928149
				ecz	Escherichia coli O45:K1:H7 S88 (ExPEC)	0	CU928161
				elo	Escherichia coli O44:H18 042 (EAEC)	0	FN554766
				eln	Escherichia coli O83:H1 NRG 857C	0	CP001855
				ese	Escherichia coli O150:H5 SE15 (commensal)	0	AP009378
				ecl	Escherichia coli ATCC 8739	0	CP000946
				ebr	Escherichia coli B REL606	0	CP000819
				ebd	Escherichia coli BL21-Gold(DE3)pLysS AG	0	CP001665
				eko	Escherichia coli KO11FL	0	CP002516
				ekf	Escherichia coli KO11FL	0	CP002970
				eab	Escherichia coli ABU 83972	0	CP001671
				edh	Escherichia coli DH1	0	CP001637
				edj	Escherichia coli DH1	0	AP012030
				eih	Escherichia coli IHE3034	0	CP001969
				ena	Escherichia coli NA114 (UPEC)	0	CP002797
				elu	Escherichia coli UM146	0	CP002167
				elw	Escherichia coli W	0	CP002185
				ell	Escherichia coli W	0	CP002967
				elc	Escherichia coli clone D i14	0	CP002212
				eld	Escherichia coli clone D i2	0	CP002211
				elp	Escherichia coli P12b	0	CP002291
				ebl	Escherichia coli BL21(DE3)	0	CP001509
				ebe	Escherichia coli BL21(DE3)	0	AM946981
				elf	Escherichia coli LF82	0	CU651637
				ecoa	Escherichia coli APEC O78	0	CP004009
				ecol	Escherichia coli LY180	0	CP006584
				ecoi	Escherichia coli PMV-1	0	HG428755
				ecoj	Escherichia coli JJ1886	0	CP006784
				ecos	Escherichia coli O25b:K100:H4-ST131 EC958 (UPEC)	0	HG941718
				efe	Escherichia fergusonii	0	CU928158
				eal	Escherichia albertii	0	CP007025
				ema	Escherichia marmotae	0	CPO25979
				sty	Salmonella enterica subsp. enterica serovar Typhi CT18	0	AL513382
				stt	Salmonella enterica subsp. enterica serovar Typhi Ty2	0	AE014613
				sex	Salmonella enterica subsp. enterica serovar Typhi P-stx-12	0	CP003278
				sent	Salmonella enterica subsp. enterica serovar Typhi Ty21a	0	CP002099
				stm	Salmonella enterica subsp. enterica serovar Typhimurium LT2	0	AE006468
				seo	Salmonella enterica subsp. enterica serovar Typhimurium 14028S	0	CP001363
				sev	Salmonella enterica subsp. enterica serovar Typhimurium D23580	0	FN424405
				sey	Salmonella enterica subsp. enterica serovar Typhimurium SL1344	0	FQ312003
				sem	Salmonella enterica subsp. enterica serovar Typhimurium T000240	0	AP011957
				sej	Salmonella enterica subsp. enterica serovar Typhimurium UK-1	0	CP002614
				seb	Salmonella enterica subsp. enterica serovar Typhimurium ST4/74	0	CP003386
				sef	Salmonella enterica subsp. enterica serovar Typhimurium 798	0	CP003386
				setu	Salmonella enterica subsp. enterica serovar Typhimurium U288	0	CP003836
				setc	Salmonella enterica subsp. enterica serovar Typhimurium var. 5- CFSAN001921	0	CP006048
				senr	Salmonella enterica subsp. enterica serovar Typhimurium DT2	0	HG326213
				send	Salmonella enterica subsp. enterica serovar Typhimurium DT104	0	HF937208
				seni	Salmonella enterica subsp. enterica serovar Typhimurium 138736	0	CP007581
				seen	Salmonella enterica subsp. enterica serovar 4,[5],12:i:- str. 08-1736	0	CP0066602
				spt	Salmonella enterica subsp. enterica serovar Paratyphi A ATCC9150	0	CP000026
				sek	Salmonella enterica subsp. enterica serovar Paratyphi A AKU12601	0	FM200053
				spq	Salmonella enterica subsp. enterica serovar Paratyphi B	0	CP000886
				sei	Salmonella enterica subsp. enterica serovar Paratyphi C	0	CP000858
				sec	Salmonella enterica subsp. enterica serovar Choleraesuis	0	AE0172220
				seh	Salmonella enterica subsp. enterica serovar Heidelberg SL476	0	CP001120
				shb	Salmonella enterica subsp. enterica serovar Heidelberg B182	0	CP003416
				senh	Salmonella enterica subsp. enterica serovar Heidelberg CFSAN002069	0	CP005390
				seeh	Salmonella enterica subsp. enterica serovar Heidelberg 41578	0	CP004086
				see	Salmonella enterica subsp. enterica serovar Newport SL254	0	CP001113
				senn	Salmonella enterica subsp. enterica serovar Newport USMARC-S3124.1	0	CP006631
				sew	Salmonella enterica subsp. enterica serovar Schwarzengrund	0	CP001127
				sea	Salmonella enterica subsp. enterica serovar Agona SL483	0	CP0011138
				sens	Salmonella enterica subsp. enterica serovar Agona 24249	0	CP006876
				sed	Salmonella enterica subsp. enterica serovar Dublin	0	CP001144
				seg	Salmonella enterica subsp. enterica serovar Gallinarum 287/91	0	AM933173
				sel	Salmonella enterica subsp. enterica serovar Gallinarum/pullorum RKS5078	0	CP003067
				sega	Salmonella enterica subsp. enterica serovar Gallinarum/pullorum CDC1983-67	0	CP003786
				set	Salmonella enterica subsp. enterica serovar Enteritidis P125109	0	AM933172
				sena	Salmonella enterica subsp. enterica serovar Enteritidis EC20090135	0	CP007320
				seno	Salmonella enterica subsp. enterica serovar Enteritidis EC20090193	0	CP007321
				senv	Salmonella enterica subsp. enterica serovar Enteritidis EC20090332	0	CP007322
				senq	Salmonella enterica subsp. enterica serovar Enteritidis EC20090531	0	CP007422
				senl	Salmonella enterica subsp. enterica serovar Enteritidis OLF-SE1-1019-1	0	CP009083
				senj	Salmonella enterica subsp. enterica serovar Javiana	0	CP004027
				seec	Salmonella enterica subsp. enterica serovar Cubana	0	CP006055
				seeb	Salmonella enterica subsp. enterica serovar Bareilly	0	CP006053
				seep	Salmonella enterica subsp. enterica serovar Pullorum	0	CP006575
				senb	Salmonella enterica subsp. enterica serovar Bovismorbificans	0	HF969015
				sene	Salmonella enterica subsp. enterica serovar Thompson	0	CP006717
				senc	Salmonella enterica subsp. enterica serovar Tennessee	0	CP007506
				ses	Salmonella enterica subsp. arizonae	0	CP000880
				sbg	Salmonella bongori NCTC 12419	0	FR877557
				sbz	Salmonella bongori N268-08	0	CP006608
				sbv	Salmonella bongori serovar 48:z41:--	0	CP006692
				sfl	Shigella flexneri 301 (serotype 2a)	0	AE005674
				sfx	Shigella flexneri 2457T (serotype 2a)	0	AE014073
				sfv	Shigella flexneri 8401 (serotype 5b)	0	CP000266
				sfe	Shigella flexneri 2002017 (serotype Fxv)	0	CP001383
				sfn	Shigella flexneri 2003036	0	CP004056
				sfs	Shigella flexneri Shi06HN006 (serotype Yv)	0	CP004057
				sft	Shigella flexneri NCTC1 (serotype 2a)	0	LM651928
				ssn	Shigella sonnei Ss046	0	CPOOOO38
				sbo	Shigella boydii Sb227 (serotype 4)	0	CP000036
				sbc	Shigella boydii CDC 3083-94 (serotype 18)	0	CP001063
				sdy	Shigella dysenteriae Sd197	0	CP000034
				sdz	Shigella dysenteriae 1617 (serotype 1)	0	CP006736
				shq	Shigella sp. PAMC 28760	0	CP014768
				ent	Enterobacter sp. 638	0	CP000653
				enc	Enterobacter cloacae subsp. cloacae ATCC 13047	0	CP001918
				eno	Enterobacter cloacae subsp. cloacae ENHKU01	1	CP003737
				eclo	Enterobacter cloacae subsp. cloacae NCTC 9394	0	FP929040
				eec	Enterobacter cloacae EcWSU1	0	CP002886
				enl	Enterobacter cloacae subsp. dissolvens SDM	1	CP003678
				eclg	Enterobacter cloacae GGT036	0	CP009756
				ecle	Enterobacter cloacae ECNIH2	0	CP008823
				ecln	Enterobacter cloacae ECNIH4	0	CP009850
				ecli	Enterobacter cloacae ECNIH5	0	CP009854
				eclx	Enterobacter hormaechei subsp. xiangfangensis	0	CP010384
				ecly	Enterobacter hormaechei subsp. steigerwaltii	0	CP010376
				eclz	Enterobacter hormaechei subsp. hormaechei	0	CP010377
				ehm	Enterobacter hormaechei CAV1176	0	CP011662
				exf	Enterobacter hormaechei subsp. xiangfangensis	0	CP017183
				ecla	Enterobacter hormaechei subsp. hoffmannii ECNIH3	0	CP008905
				eclc	Enterobacter hormaechei subsp. hoffmannii ECR091	0	CP008905
				eas	Enterobacter asburiae LF7a	0	CP003026
				eau	Enterobacter asburiae L1	0	CP007546
				ekb	Enterobacter kobei	0	CP017181
				elg	Enterobacter ludwigii	0	CP017279
				ecan	Enterobacter cancerogenus	0	CP025225
				ern	Enterobacter roggenkampii	0	CP017184
				ecls	Enterobacter cloacae complex sp. 35734	0	CP012162
				enr	Enterobacter sp. R4-368	0	CP005991
				enx	Enterobacter sp. E20	0	CP012999
				enf	Enterobacter sp. FY-07	0	CP012487
				esa	Cronobacter sakazakii ATCC BAA-894	0	CP000783
				csk	Cronobacter sakazakii ES15	0	CP003312
				csz	Cronobacter sakazakii Sp291	0	CP004091
				csj	Cronobacter sakazakii ATCC 29544	0	CP011047
				ccon	Cronobacter condimenti	0	CP012264
				cdm	Cronobacter dublinensis	0	CP012266
				csi	Cronobacter malonaticus CMCC45402	0	CP006731
				cmj	Cronobacter malonaticus LMG 23826	0	CP013940
				cui	Cronobacter universalis	0	CP012257
				cmw	Cronobacter muytjensii	0	CP012268
				ctu	Cronobacter turicensis	0	FN543039
				kpn	Klebsiella pneumoniae subsp. pneumoniae MGH 78578 (serotype K52)	0	CP000647
				kpu	Klebsiella pneumoniae subsp. pneumoniae NTUH-K2044 (serotype K1)	0	AP006725
				kpm	Klebsiella pneumoniae subsp. pneumoniae HS11286	0	CP003200
				kpp	Klebsiella pneumoniae subsp. pneumoniae 1084 (serotype K1)	0	CP003785
				kph	Klebsiella pneumoniae subsp. pneumoniae KPNIH24	0	CP008797
				kpz	Klebsiella pneumoniae subsp. pneumoniae KPNIH27	0	CP007731
				kpv	Klebsiella pneumoniae subsp. pneumoniae KPNIH29	0	CP009863
				kpw	Klebsiella pneumoniae subsp. pneumoniae KPNIH30	0	CP009872
				kpy	Klebsiella pneumoniae subsp. pneumoniae KPNIH31	0	CP009876
				kpg	Klebsiella pneumoniae subsp. pneumoniae KPNIH32	0	CP009775
				kpc	Klebsiella pneumoniae subsp. pneumoniae KPNIH10	0	CP007727
				kpq	Klebsiella pneumoniae subsp. pneumoniae KPR0928	0	CP008831
				kpt	Klebsiella pneumoniae subsp. pneumoniae ATCC 43816 KPPR1	0	CP009208
				kpe	Klebsiella pneumoniae 342	0	CP000964
				kpo	Klebsiella pneumoniae KCTC 2242	0	CP002910
				kpr	Klebsiella pneumoniae subsp. rhinoscleromatis SB3432	0	F0203501
				kpj	Klebsiella pneumoniae JM45	0	CP006656
				kpi	Klebsiella pneumoniae CG43	0	CP006648
				kpa	Klebsiella pneumoniae 30660/NJST258_1	0	CP006923
				kps	Klebsiella pneumoniae 30684/NJST258_2	0	CP006918
				kpx	Klebsiella pneumoniae PMK1	0	CP008929
				kpb	Klebsiella pneumoniae blaNDM-1	0	CP009114
				kpne	Klebsiella pneumoniae 32192	0	CP010361
				kpnu	Klebsiella pneumoniae 34618	0	CP010392
				kpnk	Klebsiella pneumoniae Kp52.145	0	F0834906
				kva	Klebsiella variicola At-22	0	CP001891
				kpk	Klebsiella variicola KP5-1	0	CP008700
				kvd	Klebsiella variicola DX120E	0	CP009274
				kvq	Klebsiella variicola DSM 15968	0	CP010523
				kox	Klebsiella michiganensis KCTC 1686	0	CP003218
				koe	Klebsiella michiganensis E718	0	CP003683
				koy	Klebsiella michiganensis HKOPL1	0	CP004887
				kom	Klebsiella michiganensis M1	0	CP008841
				kmi	Klebsiella michiganensis RC10	1	CP011077
				kok	Klebsiella oxytoca KONIH1	0	CP008788
				koc	Klebsiella oxytoca CAV1374	0	CP011636
				kqu	Klebsiella quasipneumoniae	0	CP014696
				eae	Klebsiella aerogenes KCTC 2190	0	CP002824
				ear	Klebsiella aerogenes EA1509E	0	F0203355
				kqv	Klebsiella quasivariicola	0	CP022823
				kll	Klebsiella sp. LTGPAF-6F	0	CP017450
				cko	Citrobacter koseri	0	CP00822
				cro	Citrobacter rodentium	0	FN543502
				cfd	Citrobacter freundii	0	CP007557
				cbra	Citrobacter braakii	0	CP020448
				cwe	Citrobacter werkmanii	0	CP023504
				cyo	Citrobacter youngae	0	CP021963
				cama	Citrobacter amalonaticus Y19	0	CP011132
				caf	Citrobacter amalonaticus FDAARGOS_165	0	CP014069
				cif	Citrobacter sp. FDAARGOS_156	0	CP014030
				cfar	Citrobacter farmeri	0	CP022695
				cir	Citrobacter sp. CFNIH10	0	CP026216
				cie	Citrobacter sp. CRE-46	0	CP029727
				gqu	Gibbsiella quercinecans	0	CP014136
				bfl	Candidatus Blochmannia floridanus (Camponotus floridanus)	0	BX248583
				bpn	Candidatus Blochmannia pennsylvanicus (Camponotus pennsylvanicus)	0	CP000016
				bva	Candidatus Blochmannia vafer (Camponotus vafer)	0	CP002189
				bchr	Candidatus Blochmannia chromaiodes (Camponotus chromaiodes)	0	CP003903
				ben	Blochmannia endosymbiont of Camponotus (Colobopsis) obliquus 757	0	CP010049
				bed	Blochmannia endosymbiont of Polyrhachis (Hedomyrma) turneri 675	0	CP010048
				hde	Candidatus Hamiltonella defensa (Acyrthosiphon pisum)	0	CP001277
				sect	Secondary endosymbiont of Ctenarytaina eucalypti	0	CP003546
				sehc	Secondary endosymbiont of Heteropsylla cubana	0	CP003547
				senm	Secondary endosymbiont of Trabutina mannipara	0	LT594522
				rip	Candidatus Riesia pediculicola	0	CP001085
				rig	Candidatus Riesia sp. GBBU	0	CP012849
				men	Candidatus Moranella endobia PCIT	0	CP002243
				meo	Candidatus Moranella endobia PCVAL	0	CP003881
				ebt	Shimwellia blattae	0	CP001560
				ror	Raoultella ornithinolytica B6	0	CP004142
				ron	Raoultella ornithinolytica S12	0	CP010557
				rpln	Raoultella planticola	0	CP019899
				rao	Raoultella sp. X13	0	CP030874
				cnt	Cedecea neteri SSMD04	0	CP009451
				cem	Cedecea neteri M006	0	CP009458
				cen	Cedecea neteri ND14a	0	CP009459
				clap	Cedecea lapagei	0	LR134201
				pge	Pluralibacter gergoviae	0	CP009450
				esc	Enterobacter lignolyticus SCF1	0	CP002272
				kle	Enterobacter lignolyticus G5	0	CP012871
				ksa	Kosakonia sacchari	0	CP007215
				kor	Kosakonia oryzae	0	CP014007
				krd	Kosakonia radicincitans	0	CP015113
				kco	Kosakonia cowanii	0	CP019445
				kot	Kosakonia sp. CCTCC M2018092	0	CP034225
				kgo	Kluyvera georgiana	0	CP022114
				icp	Candidatus Ishikawaella capsulata	0	AP010872
				lax	Leclercia adecarboxylata	0	CP013990
				lei	Leclercia sp. LSNIH1	0	CP026167
				leh	Leclercia sp. LSNIH3	0	CP026387
				laz	Lelliottia amnigena	0	CP015774
				lef	Lelliottia jeotgali	0	CP018628
				lni	Lelliottia nimipressuralis	0	CP025034
				lew	Lelliottia sp. WB101	0	CP028520
				lpv	Limnobaculum parvum	0	CP029185
				buf	Buttiauxella sp. 3AFRM03	0	CP033076
				sbw	Candidatus Tachikawaea gelatinosa	0	AP014521
				den	Candidatus Doolittlea endobia	0	LN999833
				hed	Candidatus Hoaglandella endobia	0	LN999835
				ged	Candidatus Gullanella endobia	0	LN999832
				cmik	Candidatus Mikella endobia	0	LN999831
				ppet	Candidatus Purcelliella pentastirinorum	0	CP028374
				mety	Metakosakonia sp. MRY16-398	0	AP018756
				ahn	Atlantibacter hermannii	0	LR134136
				ebf	Enterobacteriaceae bacterium FGI 57	1	CP003938
				ebc	Enterobacteriaceae bacterium ENNIH2	0	CP026192
				ebu	Enterobacteriaceae bacterium S05	0	CP024784
				psts	Plautia stali symbiont	0	AP012551
				ype	Yersinia pestis CO92 (biovar Orientalis)	0	AL590842
				ypk	Yersinia pestis KIM10+ (biovar Mediaevalis)	0	AE009952
				yph	Yersinia pestis Harbin 35 (biovar Medievalis)	0	CP001608
				ypa	Yersinia pestis Antiqua (biovar Antiqua)	0	CP000308
				ypn	Yersinia pestis Nepal516 (biovar Antiqua)	0	CP000305
				ypm	Yersinia pestis 91001 (biovar Microtus)	0	AE017042
				ypp	Yersinia pestis Pestoides F (biovar Antiqua)	0	CP000668
				ypg	Yersinia pestis Angola	0	CP000901
				ypz	Yersinia pestis Z176003	0	CP001593
				ypt	Yersinia pestis A1122	0	CP002956
				ypd	Yersinia pestis D106004	0	CP001585
				ypx	Yersinia pestis D182038	0	CP001589
				ypw	Yersinia pestis PBM19	0	CP009492
				ypj	Yersinia pestis Harbin35	0	CP009704
				ypv	Yersinia pestis Shasta	0	CP009723
				ypl	Yersinia pestis El Dorado	0	CP009785
				yps	Yersinia pseudotuberculosis IP 32953 (serotype I)	0	BX936398
				ypo	Yersinia pseudotuberculosis IP 32953 (serotype 1)	0	CP009712
				ypi	Yersinia pseudotuberculosis IP 31758 (serotype O:1b)	0	CP000720
				ypy	Yersinia pseudotuberculosis YPIII (serotype O:3)	0	CP000950
				ypb	Yersinia pseudotuberculosis PB1/+ (serotype 1B)	0	CP001048
				ypq	Yersinia pseudotuberculosis ATCC 6904	0	CP008943
				ypu	Yersinia pseudotuberculosis MD67	0	CP009757
				ypr	Yersinia pseudotuberculosis EP2/+	0	CP009759
				ypc	Yersinia pseudotuberculosis 1	0	CP009786
				ypf	Yersinia pseudotuberculosis PA3606	0	CP010067
				yen	Yersinia enterocolitica subsp. enterocolitica 8081 (serotype 0:8)	0	AM286415
				yep	Yersinia enterocolitica subsp. palearctica 105.5R(r) (serotype:O:9)	0	CP002246
				yey	Yersinia enterocolitica subsp. palearctica Y11 (serotype:0:3)	0	FR729477
				yel	Yersinia enterocolitica LC20	0	CP007448
				yew	Yersinia enterocolitica WA	0	CP009367
				yet	Yersinia enterocolitica 2516-87	0	CP009838
				yef	Yersinia enterocolitica FORC_002	0	CP011118
				yee	Yersinia enterocolitica (type O:5) YE53/03	0	HF571988
				ysi	Yersinia similis	0	CP007230
				yal	Yersinia aldovae	0	CP009781
				yfr	Yersinia frederiksenii	1	CP009364
				yin	Yersinia intermedia	0	CP009801
				ykr	Yersinia kristensenii	1	CP009997
				yro	Yersinia rohdei	0	CP009767
				yru	Yersinia ruckeri YRB	0	CP0009539
				yrb	Yersinia ruckeri Big Creek 74 (serotype O2)	0	CP011078
				yak	Yersinia aleksiciae	0	CP011975
				yma	Yersinia massiliensis	0	CP028487
				spe	Serratia proteamaculans	0	CP000826
				srr	Serratia plymuthica AS9	2	CP002773
				srl	Serratia plymuthica 4Rx13		CP006250
				sry	Serratia plymuthica S13	1	CP006566
				sply	Serratia plymuthica PRI-2C	0	CP015613
				srs	Serratia sp. AS12	2	CP002774
				sra	Serratia sp. AS13	2	CP002775
				ssz	Serratia symbiotica	0	CP002295
				smaf	Serratia sp. FGI94	0	CP003942
				smw	Serratia marcescens WW4	0	CP003959
				smar	Serratia marcescens SM39	0	AP013063
				smac	Serratia marcescens subsp. marcescens Db11	0	HG326223
				slq	Serratia liquefaciens	0	CP006252
				serf	Serratia sp. FS14	0	CP005927
				sers	Serratia sp. SCBI	0	CP003424
				sfw	Serratia fonticola DSM 4576	0	CP011254
				sfg	Serratia fonticola GS2	0	CP013913
				srz	Serratia rubidaea	1	CP014474
				sera	Serratia sp. ATCC 39006	0	CP025084
				serm	Serratia sp. MYb239	0	CP023268
				sfo	Chania multitudinisentens	1	CP007044
				rah	Rahnella sp. Y9602	1	CP002505
				raq	Rahnella aquatilis CIP 78.65 = ATCC 33071	0	CP003244
				raa	Rahnella aquatilis HX2	1	CP003403
				rox	Rahnella sp. ERMR1:05	0	CP019062
				eca	Pectobacterium atrosepticum SCRI1043	1	BX950851
				patr	Pectobacterium atrosepticum JG10-08	1	CP007744
				pato	Pectobacterium atrosepticum 21A	1	CP009125
				pct	Pectobacterium carotovorum subsp. carotovorum PC1	1	CP001657
				pcc	Pectobacterium carotovorum subsp. carotovorum PCC21	0	CP003776
				pcv	Pectobacterium carotovorum subsp. odoriferum	0	CP009678
				pwa	Pectobacterium parmentieri WPP163	1	CP001790
				ppar	Pectobacterium parmentieri RNS08.42.1A	1	CP015749
				pec	Pectobacterium parmentieri SCC3193	0	CP003415
				pws	Pectobacterium wasabiae	1	CP015750
				ppoa	Pectobacterium polaris	0	CP017482
				sgl	Sodalis glossinidius (Glossina spp.)	0	AP008232
				sod	Sodalis praecaptivus	0	CP006569
				pes	Candidatus Sodalis pierantonius	0	CP006568
				seny	Sodalis endosymbiont of Henestaris halophilus	0	LT897836
				dda	Dickeya paradisiaca	2	CP001654
				ddd	Dickeya dadantii 3937	2	CP002038
				dze	Dickeya chrysanthemi	1	CP001655
				ddc	Dickeya zeae Ech586	1	CP001836
				dzc	Dickeya zeae EC1	0	CP006929
				dso	Dickeya solani IPO 2222	1	CP015137
				ced	Dickeya solani ND14b	2	CP009460
				ddq	Dickeya dianthicola	0	CP017638
				dfn	Dickeya fangzhongdai	0	CP025003
				bgj	Brenneria goodwinii	0	CP014137
				lbq	Lonsdalea britannica	0	CP023009
				eta	Erwinia tasmaniensis	0	CU468135
				epy	Erwinia pyrifoliae Ep1/96	0	FP236842
				epr	Erwinia pyrifoliae DSM 12163	0	FN392235
				eam	Erwinia amylovora CFBP1430	0	FN434113
				eay	Erwinia amylovora ATCC 49946	0	FN666575
				ebi	Erwinia billingiae	0	FP236843
				erj	Erwinia sp. Ejp617	0	CP002189
				ege	Erwinia gerundensis	0	LN907827
				epe	Erwinia persicina	0	CP022725
				buc	Buchnera aphidicola APS (Acyrthosiphon pisum)	0	BA000003
				bap	Buchnera aphidicola 5A (Acyrthosiphon pisum)	0	CP001161
				bau	Buchnera aphidicola Tuc7 (Acyrthosiphon pisum)	0	CP001158
				baw	Buchnera aphidicola JF98 (Acyrthosiphon pisum)	0	CP002303
				bajc	Buchnera aphidicola JF99 (Acyrthosiphon pisum)	0	CP002302
				bua	Buchnera aphidicola LL01 (Acyrthosiphon pisum)	0	CP002300
				bup	Buchnera aphidicola TLW03 (Acyrthosiphon pisum)	0	CP002301
				bak	Buchnera aphidicola Ak (Acyrthosiphon kondoi)	0	CP002645
				buh	Buchnera aphidicola Ua (Uroleucon ambrosiae)	0	CP002648
				bapf	Buchnera aphidicola F009 (Myzus persicae)	0	CP002703
				bapg	Buchnera aphidicola G002 (Myzus persicae)	0	CP002701
				bapu	Buchnera aphidicola USDA (Myzus persicae)	0	CP002697
				bapw	Buchnera aphidicola W106 (Myzus persicae)	0	CP002699
				bas	Buchnera aphidicola Sg (Schizaphis graminum)	0	AE013218
				bab	Buchnera aphidicola Bp (Baizongia pistaciae)	0	AE016826
				bcc	Buchnera aphidicola BCc	0	CP000263
				baj	Buchnera aphidicola (Cinara tujafilina)	0	CP001817
				baph	Buchnera aphidicola (Aphis glycines)	0	CP009253
				wbr	Wigglesworthia glossinidia brevipalpis (Glossina brevipalpis)	0	BA000021
				wgl	Wigglesworthia glossinidia morsitans (Glossina morsitans)	0	CP003315
				pam	Pantoea ananatis LMG 20103	0	CP001875
				plf	Pantoea ananatis LMG 5342	0	HE617160
				paj	Pantoea ananatis AJ13355	0	AP012032
				paq	Pantoea ananatis PA13	0	CP003085
				pva	Pantoea vagans C9-1	0	CP002206
				pagg	Pantoea vagans FDAARGOS_160	0	CP014129
				pao	Pantoea sp. At-9b	2	CP002433
				kln	Pantoea rwandensis	0	CP009454
				pant	Pantoea sp. PSNIH1	0	CP009880
				panp	Pantoea sp. PSNIH2	0	CP009866
				hhs	Candidatus Pantoea carbekii	0	AP012554
				pck	Candidatus Pantoea carbekii US	0	CP010907
				pagc	Pantoea agglomerans C410P1	0	CP016889
				pstw	Pantoea stewartii subsp. stewartii	0	CP017591
				palh	Pantoea alhagi	0	CP019706
				pgz	Mixta gaviniae	0	CP026377
				pcd	Mixta calida	0	CP026378
				tci	Tatumella citrea	0	CP015579
				tpty	Tatumella ptyseos	0	L5483499
				plu	Photorhabdus laumondii subsp. laumondii TTO1	3	BX470251
				plum	Photorhabdus laumondii subsp. laumondii DSPV002N	0	CP015281
				pay	Photorhabdus asymbiotica	0	FM162592
				ptt	Photorhabdus thracensis	1	CP011104
				pmr	Proteus mirabilis HI4320	0	AM942759
				pmib	Proteus mirabilis BB2000	0	CP004022
				pvl	Proteus mirabilis CYPV1	0	CP012675
				pvg	Proteus vulgaris	0	CP023965
				xbo	Xenorhabdus bovienii SS-2004	0	FN667741
				xbv	Xenorhabdus bovienii CS03	0	F0818637
				xne	Xenorhabdus nematophila ATCC 19061	0	FN667742
				xnm	Xenorhabdus nematophila AN6/1	0	LN681227
				xdo	Xenorhabdus doucetiae	0	F0704550
				xpo	Xenorhabdus poinarii	1	F0704551
				xho	Xenorhabdus hominickii	0	CP016176
				psi	Providencia stuartii MRSN 2154	0	CP003488
				psx	Providencia stuartii ATCC 33672	0	CP008920
				psta	Providencia stuartii BE2467	0	CP017054
				prg	Providencia rettgeri	0	CP017671
				pala	Providencia alcalifaciens	0	CP023536
				phei	Providencia heimbachae	0	CP001135
				prq	Providencia sp. WCHPr000369	0	CP031123
				mmk	Morganella morganii	0	CP004345
				asy	Candidatus Arsenophonus lipoptenae	0	CP013920
				aen	Arsenophonus endosymbiont of Aleurodicus dispersus	0	LR025108
				eic	Edwardsiella ictaluri	0	CP001600
				etr	Edwardsiella tarda EIB202	0	CP001135
				etd	Edwardsiella tarda FL6-60	0	CP002154
				ete	Edwardsiella anguillarum	0	CP006664
				etc	Edwardsiella piscicida C07-087	0	CP004141
				edw	Edwardsiella sp. EA181011	0	CP011364
				edl	Edwardsiella sp. LADL05-105	0	CP011516
				eho	Edwardsiella hoshinae	0	CP016043
				hav	Hafnia alvei	0	CP009706
				hpar	Hafnia paralvei	0	CP014031
				opo	Obesumbacterium proteus	0	CP014608
				pfq	Pragia fontium	0	CP010423
				lri	Leminorella richardii	0	LS483470
				kin	Phytobacter ursingii	0	CP011602
				pshi	Plesiomonas shigelloides	0	LT575468
Haemophilus	20	0	20	hin	Haemophilus influenzae Rd KW20 (serotype d)	0	L42023
				hit	Hae+C466:E1202mophilus influenzae 86-028NP (nontypeable)	0	CP000057
				hip	Haemophilus influenzae PittEE (nontypeable)	0	CP000671
				hiq	Haemophilus influenzae PittGG (nontypeable)	0	CP000672
				hif	Haemophilus influenzae F3031 (nontypeable)	0	FQ670178
				hil	Haemophilus influenzae F3047 (nontypeable)	0	FQ670204
				hiu	Haemophilus influenzae 10810 (serotype b)	0	FQ312006
				hie	Haemophilus influenzae R2846 (nontypeable)	0	CP002276
				hiz	Haemophilus influenzae R2866 (nontypeable)	0	CP002277
				hik	Haemophilus influenzae KR494 (serotype f)	0	CP005967
				hia	Haemophilus influenzae CGSHiCZ412602	0	CP007805
				hih	Haemophilus influenzae Hi375	0	CP009610
				hiw	Haemophilus influenzae 477	0	CP007470
				hic	Haemophilus influenzae C486	0	CP007471
				hix	Haemophilus influenzae 723	0	CP007472
				hpr	Haemophilus parainfluenzae	0	FQ312002
				hdu	Haemophilus ducreyi	0	AE017143
				hay	Haemophilus sp. oral taxon 036	0	CP027235
				hpit	Haemophilus pittmaniae	0	LT906463
				hhz	Haemophilus haemolyticus	0	LS483458
Glaesserella	5	0	5	hap	Glaesserella parasuis SH0165	0	CP001321
				hpaz	Glaesserella parasuis ZJ0906	0	CP005384
				hpas	Glaesserella parasuis SH03	0	CP009158
				hpak	Glaesserella parasuis KL0318	0	CP009237
				gle	Glaesserella sp. 15-184	0	CP023057
Histophilus	2	0	2	hso	Histophilus somni 129PT	0	CP000436
				hsm	Histophilus somni 2336	0	CP000947
Pasteurella	7	0	7	pmu	Pasteurella multocida subsp. multocida Pm70	0	AE004439
				pmv	Pasteurella multocida subsp. multocida HN06	0	CP003313
				pul	Pasteurella multocida subsp. multocida 3480	0	CP001409
				pmp	Pasteurella multocida 36950	0	CP003022
				pmul	Pasteurella multocida ATCC 43137	0	CP008918
				pdag	Pasteurella dagmatis	0	LT906448
				paet	Pasteurella aerogenes	0	LR134362
Basfia	1	0	1	msu	Mannheimia succiniciproducens	0	AE016827
Mannheimia	14	0	14	mht	Mannheimia haemolytica USDA-ARS-USMARC-185	0	CP004753
				mhq	Mannheimia haemolytica USDA-ARS-USMARC-183	0	CP004752
				mhat	Mannheimia haemolytica USDA-ARS-USMARC-184	0	CP006957
				mhx	Mannheimia haemolytica M42548	0	CP005383
				mhae	Mannheimia haemolytica D153	0	CP005972
				mham	Mannheimia haemolytica D171	0	CP006573
				mhao	Mannheimia haemolytica D174	0	CP006574
				mhal	Mannheimia haemolytica USMARC_2286	0	CP006619
				mhaq	Mannheimia haemolytica 89010807N	0	CP011098
				mhay	Mannheimia haemolytica 89010807N lktA-	0	CP011099
				mvr	Mannheimia sp. USDA-ARS-USMARC-1261	0	CP006942
				mvi	Mannheimia varigena USDA-ARS-USMARC-1296	0	CP006943
				mvg	Mannheimia varigena USDA-ARS-USMARC-1312	0	CP006944
				mve	Mannheimia varigena USDA-ARS-USMARC-1388	0	CP006953
Actinobacillus	9	0	9	apl	Actinobacillus pleuropneumoniae L20 (serotype 5b)	0	CP000569
				apj	Actinobacillus pleuropneumoniae JL03 (serotype 3)	0	CP000687
				apa	Actinobacillus pleuropneumoniae AP76 (serotype 7)	0	CP001091
				asu	Actinobacillus succinogenes	0	CP000746
				asi	Actinobacillus suis H91-0380	0	CP003875
				ass	Actinobacillus suis ATCC 33415	0	CP009159
				aeu	Actinobacillus equuli	0	CP007715
				apor	Actinobacillus porcitonsillarum	0	CP029206
				aio	Actinobacillus indolicus	0	CP038145
Aggregatibacter	9	0	9	aap	Aggregatibacter aphrophilus NJ8700	0	CP001607
				aaz	Aggregatibacter aphrophilus W10433	0	CP012067
				aat	Aggregatibacter actinomycetemcomitans D11S-1	0	CP001733
				aao	Aggregatibacter actinomycetemcomitans ANH9381	0	CP003099
				aan	Aggregatibacter actinomycetemcomitans D7S-1	0	CP003496
				aah	Aggregatibacter actinomycetemcomitans HK1651	0	CP007502
				aacn	Aggregatibacter actinomycetemcomitans NUM4039	0	AP014520
				aact	Aggregatibacter actinomycetemcomitans 624	0	CP012959
				aseg	Aggregatibacter segnis	0	LS483443
Gallibacterium	1	1	0	gan	Gallibacterium anatis	1	CP002667
Bibersteinia	4	0	4	bto	Bibersteinia trehalosi USDA-ARS-USMARC-192	0	CP003745
				btre	Bibersteinia trehalosi USDA-ARS-USMARC-188	0	CP006954
				btrh	Bibersteinia trehalosi USDA-ARS-USMARC-189	0	CP006955
				btra	Bibersteinia trehalosi USDA-ARS-USMARC-190	0	CP006956
Avibacterium	1	0	1	apag	Avibacterium paragallinarum	0	CP034110
Rodentibacter	1	0	1	rpne	Rodentibacter pneumotropicus	0	LR134405
Otariodibacter	1	0	1	ooi	Otariodibacter oris	0	CP016604
Xylella	9	7	2	xfa	Xylella fastidiosa 9a5c	1	AE003849
				xft	Xylella fastidiosa Temecula1	1	AE009442
				xfm	Xylella fastidiosa M12	1	CP000941
				xfn	Xylella fastidiosa M23	2	CP001011
				xff	Xylella fastidiosa subsp. fastidiosa GB514	2	CP002165
				xfl	Xylella fastidiosa MUL0034	1	CP006740
				xfs	Xylella fastidiosa subsp. sandyi Ann-1	1	CP006696
				xfh	Xylella fastidiosa Hib4	0	CP009885
				xtw	Xylella taiwanensis	0	CP011800
Xanthomonas	37	18	19	xcc	Xanthomonas campestris pv. campestris ATCC 33913	2	AE008922
				xcb	Xanthomonas campestris pv. campestris 8004	2	CP000050
				xca	Xanthomonas campestris pv. campestris B100	1	AM920689
				xcp	Xanthomonas campestris pv. raphani	2	CP002789
				xcv	Xanthomonas campestris pv. vesicatoria	1	AM039952
				xax	Xanthomonas axonopodis pv. citrumelo F1	0	CP002914
				xac	Xanthomonas citri pv. citri 306	0	AE008923
				xci	Xanthomonas citri subsp. citri Aw12879	1	CP003778
				xct	Xanthomonas citri subsp. citri A306	1	CP006857
				xcj	Xanthomonas citri subsp. citri UI6	1	CP008992
				xcu	Xanthomonas citri pv. citri UI7	1	CP008989
				xcn	Xanthomonas citri pv. citri NT17	1	CP008995
				xcw	Xanthomonas citri pv. citri MN10	1	CP009004
				xcr	Xanthomonas citri pv. citri MN11	1	CP009001
				xcm	Xanthomonas citri pv. citri MN12	1	CP008998
				xcf	Xanthomonas citri pv. citri mf20	1	CP009007
				xfu	Xanthomonas citri pv. fuscans	0	FO681494
				xao	Xanthomonas axonopodis Xac29-1	0	CP004399
				xoo	Xanthomonas oryzae pv. oryzae KACC 10331	0	AE013598
				xom	Xanthomonas oryzae pv. oryzae MAFF 311018	0	AP008229
				xop	Xanthomonas oryzae pv. oryzae PXO99A	0	CP000967
				xoy	Xanthomonas oryzae pv. oryzae PXO86	0	CP007166
				xor	Xanthomonas oryzae pv. oryzicola BLS256	5	CP003057
				xoz	Xanthomonas oryzae pv. oryzicola CFBP7342	4	CP007221
				xal	Xanthomonas albilineans	0	FP565176
				xsa	Xanthomonas sacchari	2	CP010409
				xtn	Xanthomonas translucens	5	CP008714
				xfr	Xanthomonas fragariae	0	CP016830
				xga	Xanthomonas gardneri	0	CP018731
				xve	Xanthomonas vesicatoria	0	CP018725
				xpe	Xanthomonas perforans	0	CP018475
				xhr	Xanthomonas hortorum	0	CP016878
				xph	Xanthomonas phaseoli	0	CP020971
				xva	Xanthomonas vasicola	0	CP028127
				xan	Xanthomonas sp. ISO98C4	0	CP012060
				xar	Xanthomonas arboricola	0	CP011256
				xhy	Xanthomonas hyacinthi	0	CP043476
Stenotrophomonas	11	3	8	sml	Stenotrophomonas maltophilia K279a	0	AM743169
				smt	Stenotrophomonas maltophilia R551-3	1	CP001111
				buj	Stenotrophomonas maltophilia JV3	2	CP002986
				smz	Stenotrophomonas maltophilia D457	2	HE798556
				sacz	Stenotrophomonas acidaminiphila	0	CP012900
				stek	Stenotrophomonas sp. KCTC 12332	0	CP014274
				srh	Stenotrophomonas rhizophila	0	CP016294
				slm	Stenotrophomonas sp. LM091	0	CP017483
				sten	Stenotrophomonas sp. WZN-1	0	CP021768
				stem	Stenotrophomonas sp. MYb57	0	CP023271
				stes	Stenotrophomonas sp. ASS1	0	CP031167
Pseudoxanthomonas	3	0	3	psu	Pseudoxanthomonas suwonensis 11-1	0	CP002446
				psuw	Pseudoxanthomonas suwonensis J1	0	CP011144
				psd	Pseudoxanthomonas spadix	0	CP003093
Lysobacter	11	5	6	lab	Lysobacter antibioticus 76	1	CP011129
				laq	Lysobacter antibioticus ATCC 29479	1	CP013141
				lcp	Lysobacter capsici	1	CP011130
				lgu	Lysobacter gummosus	1	CP011131
				lez	Lysobacter enzymogenes C3	1	CP013140
				lem	Lysobacter enzymogenes M497-1	0	AP014940
				lmb	Lysobacter maris	0	CP029843
				lyt	Lysobacter sp. TY2-98	0	CP031413
				lue	Lysobacter oculi	0	CP029556
				lyj	Lysobacter sp. SJ-36	0	CP041242
				lsol	Lysobacter soli	0	CP046603
Luteimonas	3	0	3	lum	Luteimonas sp. 100111	0	CP023406
				lus	Luteimonas sp. S-1072	0	CP039383
				lug	Luteimonas sp. Gr-4	0	CP042218
Thermomonas	1	0	1	thes	Thermomonas sp. SY21	0	CP040871
Unclassified Xanthomonadaceae	1	0	1	xbc	Xanthomonadaceae bacterium AQ6-296	0	CP035704
Frateuria	1	1	0	fau	Frateuria aurantia	1	CP003350
Rhodanobacter	2	0	2	rhd	Rhodanobacter denitrificans	0	CP003470
				rgl	Rhodanobacter glycinis	0	CP042807
Dyella	4	0	4	dji	Dyella jiangningensis	0	CP007444
				dja	Dyella japonica	0	CP008884
				dtx	Dyella thiooxydans	0	CP014841
				dye	Dyella sp. M7H15-1	0	CP035300
Dokdonella	1	0	1	dko	Dokdonella koreensis	0	CP015249
Luteibacter	2	0	2	lrz	Luteibacter rhizovicinus DSM 16549	0	CP017480
				lpy	Luteibacter pinisoli	0	CP041046
Ahniella	1	0	1	xba	Ahniella affigens	0	CP027860
Unclassified Rhodanobacteraceae	1	0	1	rbd	Rhodanobacteraceae bacterium Dysh456	0	AP018560
Vibrio	51	2	49	vch	Vibrio cholerae O1 El Tor N16961	0	AE003852
				vcf	Vibrio cholerae O1 El Tor FJ147	0	CP009042
				vcs	Vibrio cholerae O1 El Tor MS6	0	AP014524
				vce	Vibrio cholerae O1 2010EL-1786	0	CP003069
				vcq	Vibrio cholerae O1 2012EL-2176	0	CP007634
				vcj	Vibrio cholerae O1 MJ-1236	0	CP001485
				vci	Vibrio cholerae O1 IEC224	0	CP003330
				vco	Vibrio cholerae O1 O395	0	CP000626
				vcr	Vibrio cholerae O1 O395	0	CP001235
				vcm	Vibrio cholerae O1 M66-2	0	CP001233
				vcl	Vibrio cholerae O1 LMA3984-4	0	CP002555
				vcx	Vibrio cholerae O49 1154-74	0	CP010811
				vcz	Vibrio cholerae O27 10432-62	0	CP010812
				vvu	Vibrio vulnificus CMCP6	0	AE016795
				vvy	Vibrio vulnificus YJ016	0	BA000037
				vvm	Vibrio vulnificus MO6-24/O	0	CP002469
				vvl	Vibrio vulnificus 93U204	0	CP009261
				vpa	Vibrio parahaemolyticus RIMD 2210633	0	BA000031
				vpb	Vibrio parahaemolyticus BB22OP	0	CP003972
				vpk	Vibrio parahaemolyticus O1:K33 CDC_K4557	0	CP006008
				vpf	Vibrio parahaemolyticus O1:Kuk FDA_R31	0	CP006004
				vph	Vibrio parahaemolyticus UCM-V493	0	CP007004
				vha	Vibrio campbellii	0	CP000789
				vca	Vibrio campbellii	0	CP006605
				vag	Vibrio alginolyticus	0	CP006718
				vex	Vibrio antiquarius	0	CP001805
				vdb	Vibrio diabolicus	0	CP014094
				vhr	Vibrio harveyi	0	CP014038
				vna	Vibrio natriegens	0	CP009977
				vow	Vibrio owensii	0	CP019959
				vro	Vibrio rotiferianus	0	CP018311
				vsp	Vibrio tasmaniensis	1	FM954972
				vej	Vibrio sp. EJY3	0	CP003241
				vfu	Vibrio furnissii	0	CP002377
				vni	Vibrio nigripulchritudo	1	FO203526
				van	Vibrio anguillarum 775	0	CP002284
				lag	Vibrio anguillarum M3	0	CP006699
				vau	Vibrio anguillarum NB10	0	LK021130
				vcy	Vibrio coralliilyticus RE98	0	CP009617
				vct	Vibrio coralliilyticus OCN014	0	CP009264
				vtu	Vibrio tubiashii	0	CP009354
				vfl	Vibrio fluvialis	0	CP014034
				vmi	Vibrio mimicus	0	CP014042
				vbr	Vibrio breoganii	0	CP016177
				vsc	Vibrio scophthalmi	0	CP016307
				vga	Vibrio gazogenes	0	CP018835
				vsh	Vibrio mediterranei	0	CP018308
				vqi	Vibrio qinghaiensis	0	CP022741
				vta	Vibrio tapetis	0	LT960611
				vaf	Vibrio alfacsensis	0	CP032093
				vnl	Vibrio neocaledonicus	0	CP032213
Aliivibrio	4	0	4	vfi	Aliivibrio fischeri ES114	0	CP000020
				vfm	Aliivibrio fischeri MJ11	0	CP001139
				vsa	Aliivibrio salmonicida	0	FM178379
				awd	Aliivibrio wodanis	0	LN554846
Photobacterium	3	0	3	ppr	Photobacterium profundum	0	CR354531
				pgb	Photobacterium gaetbulicola	0	CP005973
				pds	Photobacterium damselae subsp. damselae	0	CP021151
Grimontia	1	0	1	gho	Grimontia hollisae	0	CP014056
Paraphotobacterium	1	0	1	pmai	Paraphotobacterium marinum	0	CP022355
Salinivibrio	2	0	2	saly	Salinivibrio sp. YCSC6	0	CP039516
				sks	Salinivibrio kushneri	0	CP040021
Pseudomonas	112	51	61	pae	Pseudomonas aeruginosa PAO1	2	AE004091
				paev	Pseudomonas aeruginosa PAO1-VE13	2	CP006832
				paei	Pseudomonas aeruginosa PAO1-VE2	2	CP006831
				pau	Pseudomonas aeruginosa UCBPP-PA14	3	CP000438
				pap	Pseudomonas aeruginosa PA7	3	CP000744
				pag	Pseudomonas aeruginosa LESB58	3	FM209186
				paf	Pseudomonas aeruginosa M18	4	CP002496
				pnc	Pseudomonas aeruginosa NCGM2.S1	2	AP012280
				paeb	Pseudomonas aeruginosa NCGM 1900	2	CP004054
				pdk	Pseudomonas aeruginosa DK2	2	CP003149
				psg	Pseudomonas aeruginosa B136-33	2	CP004061
				prp	Pseudomonas aeruginosa RP73	3	CP006245
				paep	Pseudomonas aeruginosa PA1	0	CP004054
				paer	Pseudomonas aeruginosa PA1R	2	CP004055
				paem	Pseudomonas aeruginosa MTB-1	3	CP006853
				pael	Pseudomonas aeruginosa LES431	3	CP006937
				paes	Pseudomonas aeruginosa SCV20265	3	CP006931
				paeu	Pseudomonas aeruginosa PA38182	3	HG530068
				paeg	Pseudomonas aeruginosa YL84	4	CP007147
				paec	Pseudomonas aeruginosa c7447m	1	CP006728
				paeo	Pseudomonas aeruginosa PAO581	1	CP006705
				pmy	Pseudomonas mendocina ymp	0	CP000680
				pmk	Pseudomonas mendocina NK-01	0	CP002620
				pre	Pseudomonas resinovorans	2	AP013068
				ppse	Pseudomonas pseudoalcaligenes	0	HG916826
				palc	Pseudomonas alcaligenes	0	CP014784
				pcq	Pseudomonas citronellolis	1	CP014158
				ppu	Pseudomonas putida KT2440	1	AE015451
				ppf	Pseudomonas putida F1	0	CP000712
				ppg	Pseudomonas putida GB-1	0	CP000926
				ppw	Pseudomonas putida W619	0	CP000949
				ppt	Pseudomonas putida S16	0	CP002870
				ppb	Pseudomonas putida BIRD-1	0	CP002290
				ppi	Pseudomonas putida ND6	0	CP003588
				ppx	Pseudomonas putida DOT-T1E	0	CP003734
				ppuh	Pseudomonas putida HB3267	0	CP003738
				pput	Pseudomonas putida H8234	0	CP005976
				ppun	Pseudomonas putida NBRC 14164	0	AP013070
				ppud	Pseudomonas putida DLL-E4	0	CP007620
				pfv	Pseudomonas fulva	0	CP002727
				pmon	Pseudomonas monteilii SB3078	0	CP006978
				pmot	Pseudomonas monteilii SB3101	0	CP006979
				pmos	Pseudomonas soli	0	CP009365
				ppj	Pseudomonas plecoglossicida	1	CP010359
				por	Pseudomonas oryzihabitans	0	CP013987
				pst	Pseudomonas syringae pv. tomato DC3000	0	AE016853
				psb	Pseudomonas syringae pv. syringae B728a	0	CP000075
				psyr	Pseudomonas syringae CC1557	0	CP007014
				psp	Pseudomonas savastanoi pv. phaseolicola 1448A	0	CP000058
				pamg	Pseudomonas amygdali	0	CP026558
				pci	Pseudomonas cichorii	0	CP007039
				pavl	Pseudomonas avellanae	0	CP026562
				pfl	Pseudomonas protegens Pf-5	2	CP000076
				pprc	Pseudomonas protegens CHA0	1	CP003190
				ppro	Pseudomonas protegens Cab57	1	AP014522
				pfo	Pseudomonas fluorescens Pf0-1	2	CP000094
				pfs	Pseudomonas fluorescens SBW25	1	AM181176
				pfe	Pseudomonas fluorescens F113	2	CP003150
				pfc	Pseudomonas fluorescens A506	1	CP003041
				pfn	Pseudomonas fluorescens UK4	1	CP008896
				ppz	Pseudomonas poae	1	CP004045
				pfb	Pseudomonas synxantha LBUM223	3	CP011117
				pman	Pseudomonas mandelii	0	CP005960
				ptu	Pseudomonas trivialis	2	CP011507
				pcg	Pseudomonas corrugata	0	CP014262
				pvr	Pseudomonas veronii	0	CP018420
				pazo	Pseudomonas azotoformans	0	CP014546
				poi	Pseudomonas orientalis		CP018049
				pfw	Pseudomonas simiae PCL1751	2	CP010896
				pff	Pseudomonas simiae PICF7	2	CP005975
				pfx	Pseudomonas lurida	0	CP015639
				pen	Pseudomonas entomophila	2	CT573326
				psa	Pseudomonas stutzeri A1501	0	CP000304
				psz	Pseudomonas stutzeri ATCC 17588	0	CP002881
				psr	Pseudomonas stutzeri DSM 4166	0	CP002622
				psc	Pseudomonas stutzeri CCUG 29243	0	CP003677
				psj	Pseudomonas stutzeri DSM 10701	1	CP003725
				psh	Pseudomonas stutzeri RCH2	0	CP003071
				pstu	Pseudomonas stutzeri 19SMN4	2	CP007509
				pstt	Pseudomonas stutzeri 28a24	1	CP007441
				pbm	Pseudomonas balearica	0	CP007511
				pba	Pseudomonas brassicacearum subsp. brassicacearum NFM421	2	CP002585
				pbc	Pseudomonas brassicacearum DF41	1	CP007410
				ppuu	Pseudomonas sp. UW4	1	CP003880
				pdr	Pseudomonas sp. ATCC 13867	0	CP004143
				psv	Pseudomonas sp. VLB120	0	CP003961
				psk	Pseudomonas sp. TKP	0	CP006852
				pkc	Pseudomonas knackmussii	0	HG322950
				pch	Pseudomonas chlororaphis PA23	1	CP008696
				pcz	Pseudomonas chlororaphis PCL1606	1	CP011110
				pcp	Pseudomonas chlororaphis subsp. aurantiaca	1	CP009290
				pfz	Pseudomonas fragi	0	CP013861
				plq	Pseudomonas lundensis	0	CP017687
				palk	Pseudomonas alkylphenolica	0	CP009048
				prh	Pseudomonas rhizosphaerae	0	CP009533
				psw	Pseudomonas cremoricolorata	0	CP009455
				ppv	Pseudomonas parafulva	1	CP009747
				pses	Pseudomonas sp. StFLB209	0	AP014637
				psem	Pseudomonas sp. MRSN12121	1	CP010892
				psec	Pseudomonas sp. CCOS 191	0	LN847264
				ppsy	Pseudomonas versuta	0	CP012676
				psos	Pseudomonas sp. Os17	2	AP014627
				pkr	Pseudomonas koreensis	0	CP014947
				pfk	Pseudomonas frederiksbergensis	0	CP018319
				panr	Pseudomonas antarctica	1	CP015600
				ppsl	Pseudomonas psychrotolerans	0	CP018758
				pset	Pseudomonas sp. TCU-HL1	0	CP015992
				psil	Pseudomonas silesiensis	0	CP014870
				pym	Pseudomonas yamanorum	0	CP012400
				pade	Candidatus Pseudomonas adelgestsugas (Adelges tsugae)	0	CP026512
				psed	Pseudomonas sp. R2A2	0	CP029608
				pke	Pseudomonas kribbensis	0	CP029608
Azotobacter	4	0	4	avn	Azotobacter vinelandii DJ	0	CP001157
				avl	Azotobacter vinelandii CA	0	CP005094
				avd	Azotobacter vinelandii CA6	0	CP005095
				acx	Azotobacter chroococcum	0	CP010415
Oblitimonas	1	0	1	pbb	Oblitimonas alkaliphila	0	CP012358
Permianibacter	1	0	1	pagr	Permianibacter aggregans	0	CP037953
Psychrobacter	12	2	10	par	Psychrobacter arcticus	0	CP000082
				pcr	Psychrobacter cryohalolentis	0	CP000323
				prw	Psychrobacter sp. PRwf-1	1	CP000713
				pso	Psychrobacter sp. G	0	CP006265
				pur	Psychrobacter urativorans	0	CP012678
				pali	Psychrobacter alimentarius	0	CP014945
				pspg	Psychrobacter sp. P2G3	0	CP012529
				psyg	Psychrobacter sp. P11G5	0	CP012533
				psyc	Psychrobacter sp. DAB_AL43B	1	LT799838
				psya	Psychrobacter sp. AntiMn-1	0	CP012969
				psyy	Psychrobacter sp. YP14	0	CP029789
				psyp	Psychrobacter sp. PAMC27889	0	CP039251
Acinetobacter	45	1	44	acb	Acinetobacter baumannii ATCC 17978	0	CP000521
				abm	Acinetobacter baumannii SDF	0	CU468230
				aby	Acinetobacter baumannii AYE	0	CU459141
				abc	Acinetobacter baumannii ACICU	0	CP000863
				abn	Acinetobacter baumannii AB0057	0	CP001182
				abb	Acinetobacter baumannii AB307-0294	0	CP001172
				abx	Acinetobacter baumannii 1656-2	0	CP001921
				abz	Acinetobacter baumannii MDR-ZJ06	0	CP001937
				abr	Acinetobacter baumannii MDR-TJ	0	CP003500
				abd	Acinetobacter baumannii TCDC-AB0715	0	CP002522
				abh	Acinetobacter baumannii TYTH-1	0	CP003856
				abad	Acinetobacter baumannii D1279779	0	CP003967
				abj	Acinetobacter baumannii BJAB07104	0	CP003846
				abab	Acinetobacter baumannii BJAB0715	0	CP003847
				abaj	Acinetobacter baumannii BJAB0868	0	CP003849
				abaz	Acinetobacter baumannii ZW85-1	0	CP006768
				abk	Acinetobacter baumannii AbH12O-A2	0	CP009534
				abau	Acinetobacter baumannii AB030	0	CP009257
				abaa	Acinetobacter baumannii AB031	0	CP009256
				abw	Acinetobacter baumannii AC29	0	CP007535
				abal	Acinetobacter baumannii LAC-4	0	CP007712
				acc	Acinetobacter pittii	0	CP002177
				ano	Acinetobacter nosocomialis	0	CP010368
				alc	Acinetobacter lactucae	0	CP020015
				acal	Acinetobacter calcoaceticus	0	CP020000
				acd	Acinetobacter oleivorans	0	CP002080
				aci	Acinetobacter baylyi	1	CR543861
				att	Acinetobacter sp. TTH0-4	0	CP012608
				aei	Acinetobacter equi	0	CP012808
				ajo	Acinetobacter johnsonii	0	CP010350
				acw	Acinetobacter sp. DUT-2	0	CP014651
				acv	Acinetobacter sp. TGL-Y2	0	CP015110
				ahl	Acinetobacter haemolyticus	0	CP018871
				ajn	Acinetobacter junii	0	CP019041
				asol	Acinetobacter soli	0	CP016896
				ala	Acinetobacter larvae	0	CP016895
				asj	Acinetobacter schindleri	0	CP015615
				aid	Acinetobacter indicus	0	CP024620
				adv	Acinetobacter defluvii	0	CP029397
				arj	Acinetobacter radioresistens	0	CP030031
				awu	Acinetobacter wuhouensis	0	CP031716
				acum	Acinetobacter cumulans	0	CP035934
				agu	Acinetobacter guillouiae	0	AP014630
				aug	Acinetobacter ursingii	0	AP018824
				alw	Acinetobacter lwoffii	0	CP046296
Moraxella	7	0	7	mct	Moraxella catarrhalis BBH18	0	CP002005
				mcs	Moraxella catarrhalis 25240	0	CP008804
				mcat	Moraxella catarrhalis 25239	0	CP007669
				moi	Moraxella ovis	0	CP011158
				mos	Moraxella osloensis	0	CP014234
				mbl	Moraxella bovoculi	0	CP011374
				mboi	Moraxella bovis	0	CP030241
Unclassified Moraxellaceae	1	0	1	mbah	Moraxellaceae bacterium HYN0046	0	CP031222
Shewanella	33	0	33	son	Shewanella oneidensis	0	AE014299
				sdn	Shewanella denitrificans	0	CP000302
				sfr	Shewanella frigidimarina	0	CP000447
				saz	Shewanella amazonensis	0	CP000507
				sbl	Shewanella baltica OS155	0	CP000563
				sbm	Shewanella baltica OS185	0	CP000753
				sbn	Shewanella baltica OS195	0	CP000891
				sbp	Shewanella baltica OS223	0	CP001252
				sbt	Shewanella baltica OS678	0	CP002383
				sbs	Shewanella baltica OS117	0	CP002811
				sbb	Shewanella baltica BA175	0	CP002767
				slo	Shewanella loihica	0	CP000606
				spc	Shewanella putrefaciens CN-32	0	CP000681
				shp	Shewanella putrefaciens 200	0	CP002457
				sse	Shewanella sediminis	0	CP000821
				spl	Shewanella pealeana	0	CP000851
				she	Shewanella sp. MR-4	0	CP000446
				shm	Shewanella sp. MR-7	0	CP000444
				shn	Shewanella sp. ANA-3	0	CP000469
				shw	Shewanella sp. W3-18-1	0	CP000503
				shl	Shewanella halifaxensis	0	CP000931
				swd	Shewanella woodyi	0	CP000961
				swp	Shewanella piezotolerans	0	CP000472
				svo	Shewanella violacea	0	AP011177
				shf	Shewanella sp. FDAARGOS_354	0	CP022089
				sja	Shewanella japonica	0	CP020472
				spsw	Shewanella psychrophila	0	CP014782
				sbj	Shewanella bicestrii	0	CP022358
				smav	Shewanella marisflavi	0	CP022272
				shew	Shewanella sp. WE21	0	CP023019
				salg	Shewanella algae	0	CP018456
				slj	Shewanella livingstonensis	0	CP034015
				smai	Shewanella maritima	0	CP036200
Idiomarina	5	0	5	ilo	Idiomarina loihiensis L2TR	0	AE017340
				ili	Idiomarina loihiensis GSL 199	0	CP005964
				ipi	Idiomarina piscisalsi	0	CP022133
				idi	Idiomarina sp. X4	0	CP025000
				idt	Idiomarina sp. OT37-5b	0	CP027188
Colwellia	7	0	7	cps	Colwellia psychrerythraea	0	CP000083
				com	Colwellia sp. MT41	0	CP013145
				coz	Colwellia sp. PAMC 20917	0	CP014944
				colw	Colwellia sp. PAMC 21821	0	CP014943
				cola	Colwellia sp. Arc7-D	0	CP028924
				cber	Colwellia beringensis	0	CP020465
				cov	Colwellia sp. Arc7-635	0	CP034660
Litorilituus	1	0	1	lsd	Litorilituus sediminis	0	CP034759
Thalassotalea	2	0	2	tht	Thalassotalea sp. HSM 43	0	CP038493
				thap	Thalassotalea sp. PS06	0	CP041638
Pseudoalteromonas	21	1	20	pha	Pseudoalteromonas haloplanktis	0	CR954246
				pat	Pseudoalteromonas atlantica	1	CP000388
				psm	Pseudoalteromonas sp. SM9913	0	CP001796
				pseo	Pseudoalteromonas piratica OCN003	0	CP009888
				pia	Pseudoalteromonas issachenkonii	0	CP013350
				pphe	Pseudoalteromonas phenolica	0	CP013187
				pbw	Pseudoalteromonas sp. Bsw20308	0	CP013138
				prr	Pseudoalteromonas rubra	0	CP013611
				ptn	Pseudoalteromonas translucida	0	CP011034
				plz	Pseudoalteromonas luteoviolacea	0	CP015411
				paln	Pseudoalteromonas aliena	0	CP019628
				ppis	Pseudoalteromonas piscicida	0	CP021646
				pea	Pseudoalteromonas espejiana	0	CP011028
				pspo	Pseudoalteromonas spongiae	0	CP011039
				part	Pseudoalteromonas arctica	0	CP011025
				ptu	Pseudoalteromonas tunicata	0	CP011032
				png	Pseudoalteromonas nigrifaciens	0	CP011036
				ptd	Pseudoalteromonas tetraodonis	0	CP011041
				psen	Pseudoalteromonas sp. NC201	0	CP022522
				pdj	Pseudoalteromonas donghaensis	0	CP032090
				paga	Pseudoalteromonas agarivorans	0	CP011011
Marinobacter	12	3	9	maq	Marinobacter hydrocarbonoclasticus VT8	2	CP000514
				mhc	Marinobacter hydrocarbonoclasticus ATCC 49840	2	FO203363
				mad	Marinobacter adhaerens	3	CP001978
				mbs	Marinobacter sp. BSs20148	0	CP003735
				msr	Marinobacter salarius	0	CP007152
				msx	Marinobacter similis	0	CP007151
				mpq	Marinobacter psychrophilus	0	CP011494
				mari	Marinobacter sp. CP1	0	CP011929
				mlq	Marinobacter sp. LQ44	0	CP014754
				msq	Marinobacter salinus	0	CP017715
				mara	Marinobacter sp. Arc7-DN-1	0	CP031848
				marj	Marinobacter sp. JH2	0	CP037934
Alteromonas	22	4	18	amc	Alteromonas mediterranea DE	0	CP001103
				amh	Alteromonas mediterranea 615	0	CP004846
				amaa	Alteromonas mediterranea DE1	1	CP003917
				amal	Alteromonas mediterranea U4	0	CP004849
				amae	Alteromonas mediterranea U7	0	CP004851
				amao	Alteromonas mediterranea U8	0	CP004852
				amad	Alteromonas mediterranea UM4b	1	CP004855
				amai	Alteromonas mediterranea UM7	1	CP004853
				amag	Alteromonas mediterranea MED64	0	CP004848
				amac	Alteromonas macleodii ATCC 27126	0	CP003841
				amb	Alteromonas macleodii Balearic Sea AD45	0	CP003873
				amg	Alteromonas macleodii English Channel 673	0	CP003844
				amk	Alteromonas macleodii Black Sea 11	0	CP003845
				alt	Alteromonas naphthalenivorans	0	CP002339
				aal	Alteromonas australica H 17	0	CP008849
				aaus	Alteromonas australica DE170	0	CP010912
				asp	Alteromonas stellipolaris LMG 21856	0	CP013120
				asq	Alteromonas stellipolaris LMG 21861	1	CP013926
				aaw	Alteromonas addita	0	CP014322
				alr	Alteromonas sp. RKMC-009	0	CP031010
				ale	Alteromonas sp. Mac1	0	CP013932
				alz	Alteromonas sp. Mac2	0	CP013933
Glaciecola	2	1	1	gag	Glaciecola sp. 4H-3-7+YE-5	3	CP002526
				gni	Glaciecola nitratireducens	0	CP003060
Paraglaciecola	2	1	1	gps	Paraglaciecola psychrophila	1	CP003837
				pmes	Paraglaciecola mesophila	0	CP047656
Lacimicrobium	1	0	1	lal	Lacimicrobium alkaliphilum	0	CP013650
Catenovulum	1	0	1	cate	Catenovulum sp. CCB-QB4	0	CP026604
Saliniradius	1	0	1	salh	Saliniradius amylolyticus	0	CP029347
Salinimonas	2	0	2	salm	Salinimonas sediminis	0	CP031769
				salk	Salinimonas sp. KX18D6	0	CP039852
Hydrocarboniclastica	1	0	1	hmi	Hydrocarboniclastica marina	0	CP031093
Psychromonas	2	0	2	pin	Psychromonas ingrahamii	0	CP000510
				psy	Psychromonas sp. CNPT3	0	CP004404
Ferrimonas	1	0	1	fbl	Ferrimonas balearica	0	CP002209
Moritella	3	1	2	mvs	Moritella viscosa	1	LN554852
				mya	Moritella yayanosii	0	LS483250
				mmaa	Moritella marina	0	CP044399
Cellvibrio	4	0	4	cja	Cellvibrio japonicus	0	CP000934
				ceb	Cellvibrio sp. PSBB023	0	CP019799
				cell	Cellvibrio sp. PSBB006	0	CP021382
				cek	Cellvibrio sp. KY-YJ-3	0	CP031727
Saccharophagus	1	0	1	sde	Saccharophagus degradans	0	CP000282
Teredinibacter	1	1	0	ttu	Teredinibacter turnerae	1	CP001614
Simiduia	1	0	1	saga	Simiduia agarivorans	0	CP003746
Spongiibacter	1	1	0	spoi	Spongiibacter sp. IMCC21906	5	CP011477
Zhongshania	1	1	0	zal	Zhongshania aliphaticivorans	3	CP014544
Oceanicoccus	1	0	1	osg	Oceanicoccus sagamiensis	0	CP019343
Microbulbifer	5	0	5	mthd	Microbulbifer thermotolerans	0	CP014864
				micc	Microbulbifer aggregans	0	CP014143
				maga	Microbulbifer agarilyticus	0	CP019650
				mii	Microbulbifer sp. A4B17	0	CP029064
				mict	Microbulbifer sp. THAF38	0	CP045369
Halioglobus	2	1	1	hja	Halioglobus japonicus	2	CP019450
				halc	Halioglobus sp. IMCC14385	0	CP036422
Coxiella	7	0	7	cbu	Coxiella burnetii RSA 493	0	AE016828
				cbs	Coxiella burnetii RSA 331	0	CP000890
				cbd	Coxiella burnetii Dugway 5J108-111	0	CP000733
				cbg	Coxiella burnetii CbuG_Q212	0	CP001019
				cbc	Coxiella burnetii CbuK_Q154	0	CP001020
				cea	Coxiella endosymbiont of Amblyomma americanum	0	CP007541
				cey	Coxiella mudrowiae	0	CP011126
Rickettsiella	1	0	1	rvi	Candidatus Rickettsiella viridis	0	AP018005
Aquicella	2	0	2	alg	Aquicella lusitana	0	LR699114
				asip	Aquicella siphonis	0	LR699119
Legionella	21	3	18	lpn	Legionella pneumophila subsp. pneumophila Philadelphia 1 (serogroup 1)	0	AE017354
				lph	Legionella pneumophila subsp. pneumophila HL06041035 (serogroup 1)	0	FQ958211
				lpo	Legionella pneumophila subsp. pneumophila Lorraine (serogroup 1)	0	FQ958210
				lpu	Legionella pneumophila subsp. pneumophila LPE509	0	CP003885
				lpm	Legionella pneumophila subsp. pneumophila Thunder Bay	0	CP003730
				lpf	Legionella pneumophila Lens (serogroup 1)	0	CR628337
				lpp	Legionella pneumophila Paris (serogroup 1)	0	CR628336
				lpc	Legionella pneumophila Corby	0	CP000675
				lpa	Legionella pneumophila 2300/99 Alcoy (serogroup 1)	0	CP001828
				lpe	Legionella pneumophila subsp. pneumophila ATCC 43290 (serogroup 12)	0	CP003192
				llo	Legionella longbeachae	1	FN650140
				lfa	Legionella fallonii	0	LN614827
				lha	Legionella hackeliae	1	LN681225
				lok	Legionella oakridgensis	1	CP004006
				lcd	Legionella clemsonensis	0	CP016397
				les	Legionella endosymbiont of Polyplax serrata	0	CP021497
				lsh	Legionella sainthelensi	0	CP025491
				llg	Legionella lansingensis	0	LT906451
				lib	Legionella israelensis	0	CP038273
				lgt	Legionella geestiana	0	CP038271
				ljr	Legionella jordanis	0	LR134383
Tatlockia	1	1	0	tmc	Tatlockia micdadei	1	LN614830
Methylococcus	1	1	0	mca	Methylococcus capsulatus	1	AE017282
Methylomonas	5	2	3	mmt	Methylomonas methanica	0	CP002738
				mdn	Methylomonas denitrificans	1	CP014476
				mdh	Methylomonas sp. DH-1	1	CP014360
				mko	Methylomonas koyamae	0	CP023669
				metl	Methylomonas sp. LW13	0	CP033381
Methylomicrobium	2	0	2	mah	Methylomicrobium alcaliphilum	0	FO082060
				mbur	Methylomicrobium buryatense	0	CP035467
Methylovulum	1	0	1	mpsy	Methylovulum psychrotolerans	0	CP022129
Methylocaldum	1	0	1	mmai	Methylocaldum marinum	0	AP017928
Methylospira	1	0	1	mmob	Candidatus Methylospira mobilis	0	CP044205
Francisella	43	4	39	ftu	Francisella tularensis subsp. tularensis SCHU S4	0	AJ749949
				ftq	Francisella tularensis subsp. tularensis SCHU S4 NR-28534	0	CP010446
				ftf	Francisella tularensis subsp. tularensis FSC198	0	AM286280
				ftw	Francisella tularensis subsp. tularensis WY96-3418	0	CP000608
				ftr	Francisella tularensis subsp. tularensis NE061598	0	CP001633
				ftt	Francisella tularensis subsp. tularensis TI0902	0	CP003049
				ftg	Francisella tularensis subsp. tularensis TIGB03	0	CP003048
				ftl	Francisella tularensis subsp. holarctica LVS	0	AM233362
				fth	Francisella tularensis subsp. holarctica OSU18	0	CP000437
				fta	Francisella tularensis subsp. holarctica FTNF002-00	0	CP000803
				fts	Francisella tularensis subsp. holarctica F92	0	CP003932
				fti	Francisella tularensis subsp. holarctica FSC200	0	CP003862
				fto	Francisella tularensis subsp. holarctica PHIT-FT049	0	CP007148
				ftc	Francisella tularensis subsp. holarctica FTT_1	0	CP009693
				ftv	Francisella tularensis subsp. holarctica VT68	0	CP010288
				ftz	Francisella tularensis subsp. holarctica 425	0	CP010289
				ftm	Francisella tularensis subsp. mediasiatica FSC147	0	CP000915
				ftn	Francisella tularensis subsp. novicida U112	0	CP000439
				ftx	Francisella tularensis subsp. novicida U112	0	CP009633
				ftd	Francisella tularensis subsp. novicida F6168	0	CP009353
				fty	Francisella tularensis subsp. novicida DPG 3A-IS	0	CP010103
				fcf	Francisella cf. novicida Fx1	0	CP002557
				fcn	Francisella hispaniensis 3523	0	CP002558
				fhi	Francisella hispaniensis FSC454	0	CP018093
				fph	Francisella philomiragia subsp. philomiragia ATCC 25017	2	CP000937
				fpt	Francisella philomiragia subsp. philomiragia ATCC 25015 O#319L	1	CP010019
				fpi	Francisella philomiragia O#319-029	2	CP009343
				fpm	Francisella philomiragia O#319-036	0	CP009442
				fpx	Francisella philomiragia O#319-067	2	CP009436
				fpz	Francisella philomiragia GA01-2794	0	CP009440
				fpj	Francisella philomiragia GA01-2801	0	CP009444
				frt	Francisella salina	0	CP002872
				fna	Francisella noatunensis subsp. orientalis Toba 04	0	CP003402
				fnl	Francisella noatunensis subsp. orientalis LADL--07-285A	0	CP006875
				frf	Francisella sp. FSC1006	0	CP009574
				fper	Francisella persica	0	CP012505
				fha	Francisella halioticida	0	CP022132
				frx	Francisella uliginis	0	CP016796
				frm	Francisella sp. MA067296	0	CP016930
				frc	Francisella frigiditurris	0	CP009654
				fad	Francisella adeliensis	0	CP021781
				fmi	Francisella marina	0	CP043550
				foo	Francisella opportunistica	0	CP022377
Allofrancisella	1	0	1	fgu	Allofrancisella guangzhouensis	0	CP010427
Hydrogenovibrio	2	0	2	tcx	Hydrogenovibrio crunogenus	0	CP000109
				htr	Hydrogenovibrio thermophilus	0	CP035033
Thiomicrospira	3	0	3	tcy	Thiomicrospira cyclica	0	CP002776
				tao	Thiomicrospira aerophila	0	CP007030
				thio	Thiomicrospira sp. S5	0	CP014470
Methylophaga	2	1	1	mej	Methylophaga nitratireducenticrescens	2	CP003390
				mec	Methylophaga frappieri	0	CP003380
Cycloclasticus	3	0	3	cyq	Cycloclasticus sp. P1	0	CP003230
				cza	Cycloclasticus zancles	0	CP005996
				cyy	Cycloclasticus sp. PY97N	0	CP023664
Piscirickettsia	1	0	1	psal	Piscirickettsia salmonis	0	CP011849
Thiomicrorhabdus	1	0	1	thig	Thiomicrorhabdus sp. G1	0	CP040602
Thioploca	1	1	0	tig	Thioploca ingrica	1	AP014633
Beggiatoa	1	0	1	blep	Beggiatoa leptomitiformis	0	CP012373
Nitrosococcus	4	0	4	noc	Nitrosococcus oceani	0	CP000127
				nhl	Nitrosococcus halophilus	0	CP001798
				nwa	Nitrosococcus watsonii	0	CP002086
				nwr	Nitrosococcus wardiae	0	CP038033
Allochromatium	1	0	1	alv	Allochromatium vinosum	0	CP001896
Thiocystis	1	0	1	tvi	Thiocystis violascens	0	CP003154
Thioflavicoccus	1	0	1	tmb	Thioflavicoccus mobilis	0	CP003051
Marichromatium	1	0	1	mpur	Marichromatium purpuratum	0	CP007031
Tenderia	1	0	1	tee	Candidatus Tenderia electrophaga	0	CP013099
Nitrosoglobus	1	0	1	ntt	Candidatus Nitrosoglobus terrae	0	AP014836
Thiodictyon	1	0	1	tsy	Candidatus Thiodictyon syntrophicum	0	CP020370
Rheinheimera	1	0	1	rhh	Rheinheimera sp. D18	0	CP037745
Alkalilimnicola	1	0	1	aeh	Alkalilimnicola ehrlichii	0	CP000453
Halorhodospira	2	0	2	hha	Halorhodospira halophila	0	CP000544
				hhk	Halorhodospira halochloris	0	AP017372
Ectothiorhodospira	2	0	2	hhc	Ectothiorhodospira haloalkaliphila	0	CP007268
				ebs	Ectothiorhodospira sp. BSL-9	0	CP011994
Thioalkalivibrio	5	1	4	tgr	Thioalkalivibrio sulfidiphilus	0	CP001339
				tkm	Thioalkalivibrio sp. K90mix	0	CP001905
				tni	Thioalkalivibrio nitratireducens	0	CP003989
				tti	Thioalkalivibrio paradoxus	1	CP007029
				tvr	Thioalkalivibrio versutus	0	CP011367
Spiribacter	4	0	4	ssal	Spiribacter salinus	0	CP005963
				spiu	Spiribacter curvatus	0	CP005990
				sros	Spiribacter roseus	0	CP016382
				spiz	Spiribacter sp. 2438	0	CP046046
Acidihalobacter	1	0	1	aprs	Acidihalobacter prosperus	0	CP017415
Halothiobacillus	2	2	0	hna	Halothiobacillus neapolitanus	1	CP001801
				haz	Halothiobacillus sp. LS2	1	CP016027
Wenzhouxiangella	1	0	1	wma	Wenzhouxiangella marina	0	CP012154
Woeseia	1	0	1	woc	Woeseia oceani	0	CP016268
Granulosicoccus	1	0	1	gai	Granulosicoccus antarcticus	0	CP018632
Guyparkeria	1	0	1	ghl	Guyparkeria halophila	0	CP046415
Thiohalobacter	1	0	1	ttc	Thiohalobacter thiocyanaticus	0	AP018052
Hahella	2	1	1	hch	Hahella chejuensis	2	CP000155
				hahe	Hahella sp. KA22	0	CP034836
Chromohalobacter	1	0	1	csa	Chromohalobacter salexigens	0	CP000285
Halomonas	16	3	13	hel	Halomonas elongata	0	FN869568
				hcs	Halomonas campaniensis	2	CP007757
				hak	Halomonas sp. KO116	0	CP011052
				ham	Halomonas sp. R57-5	0	LN813019
				hhu	Halomonas huangheensis	0	CP023656
				hco	Halomonas chromatireducens	2	CP014226
				hsi	Halomonas aestuarii	0	CP018139
				halo	Halomonas sp. 1513	0	CP019326
				hhh	Halomonas hydrothermalis	0	CP023656
				hbe	Halomonas beimenensis	0	CP021435
				hag	Halomonas sp. GFAJ-1	0	CP016490
				haf	Halomonas sp. SF2003	0	CP028367
				halk	Halomonas alkaliphila	0	CP024811
				hvn	Halomonas venusta	0	CP034367
				hol	Halomonas olivaria	0	AP019416
				hsr	Halomonas sulfidaeris	0	AP019514
Portiera	9	0	9	ple	Candidatus Portiera aleyrodidarum BT-B	0	CP003708
				ply	Candidatus Portiera aleyrodidarum BT-B-HRs	0	CP003868
				plr	Candidatus Portiera aleyrodidarum BT-QVLC	0	CP003835
				plo	Candidatus Portiera aleyrodidarum BT-QVLC	0	CP003867
				pld	Candidatus Portiera aleyrodidarum TV	0	CP004358
				plb	Candidatus Portiera aleyrodidarum TV-BCN	0	LN649236
				plc	Candidatus Portiera aleyrodidarum AD-CAI	0	LN649255
				pli	Candidatus Portiera aleyrodidarum AF-CAI	0	LN734649
				paly	Candidatus Portiera aleyrodidarum MED	0	CP003868
Carsonella	7	0	7	crp	Candidatus Carsonella ruddii PV (Pachypsylla venusta)	0	AP009180
				cru	Candidatus Carsonella ruddii CE (Ctenarytaina eucalypti)	0	CP003541
				crc	Candidatus Carsonella ruddii CS (Ctenarytaina spatulata)	0	CP003542
				crt	Candidatus Carsonella ruddii HT (Heteropsylla texana)	0	CP003544
				crh	Candidatus Carsonella ruddii HC (Heteropsylla cubana)	0	CP003543
				crv	Candidatus Carsonella ruddii PC (Pachypsylla celtidis)	0	CP003545
				cri	Candidatus Carsonella ruddii DC (Diaphorina citri)	0	CP003467
Evansia	1	0	1	eme	Candidatus Evansia muelleri	0	LM655252
Zymobacter	1	0	1	zpl	Zymobacter palmae	0	AP018933
Halotalea	1	0	1	haa	Halotalea alkalilenta	0	CP015243
Cobetia	1	0	1	cmai	Cobetia marina	0	CP017114
Kushneria	3	0	2	kus	Kushneria konosiri	0	CP021323
				kma	Kushneria marisflavi	0	CP021358
				kuy	Kushneria sp. YCWA18	0	CP043420
Pistricoccus	1	0	1	paur	Pistricoccus aurantiacus	0	CP042382
Alcanivorax	5	4	1	abo	Alcanivorax borkumensis	3	AM286690
				adi	Alcanivorax dieselolei	3	CP003466
				apac	Alcanivorax pacificus	3	CP004387
				aln	Alcanivorax sp. NBRC 101098	3	AP014613
				axe	Alcanivorax xenomutans	0	CP012331
Ketobacter	1	0	1	kak	Ketobacter alkanivorans	0	CP022684
Kangiella	4	0	4	kko	Kangiella koreensis	0	CP001707
				kge	Kangiella geojedonensis	0	CP010975
				ksd	Kangiella sediminilitoris	0	CP012418
				kpd	Kangiella profundi	0	CP025120
Marinomonas	3	1	2	mmw	Marinomonas sp. MWYL1	0	CP000749
				mme	Marinomonas mediterranea	2	CP002583
				mpc	Marinomonas posidonica	0	CP002771
Thalassolituus	2	1	1	tol	Thalassolituus oleivorans MIL-1	0	HF680312
				tor	Thalassolituus oleivorans R6-15	1	CP006829
Oleispira	1	1	0	oai	Oleispira antarctica	1	FO203512
Marinobacterium	1	0	1	mars	Marinobacterium aestuarii	0	CP015839
Bacterioplanes	1	0	1	bsan	Bacterioplanes sanyensis	0	CP022530
Neptunomonas	1	0	1	ncu	Neptunomonas concharum	0	CP043869
Nitrincola	1	0	1	nik	Nitrincola sp. KXZD1103	0	CP044222
Gynuella	1	1	0	gsn	Gynuella sunshinyii	4	CP007142
Reinekea	1	0	1	rfo	Reinekea forsetii	0	CP011797
Oleiphilus	1	0	1	ome	Oleiphilus messinensis	0	CP021425
Litoricola	1	0	1	llp	Litoricola lipolytica	0	CP045871
Aeromonas	21	0	21	aha	Aeromonas hydrophila subsp. hydrophila ATCC 7966	0	CP000462
				ahy	Aeromonas hydrophila ML09-119	0	CP005966
				ahd	Aeromonas hydrophila YL17	0	CP007518
				ahr	Aeromonas hydrophila AL09-71	0	CP007566
				ahp	Aeromonas hydrophila pc104A	0	CP007576
				ahj	Aeromonas hydrophila J-1	0	CP006883
				ahh	Aeromonas hydrophila AL06-06	0	CP010947
				ahi	Aeromonas hydrophila AH10	0	CP011100
				aaj	Aeromonas hydrophila MX16A	0	CP018201
				asa	Aeromonas salmonicida subsp. salmonicida A449	0	CP000644
				aeo	Aeromonas salmonicida O23A	0	CP021654
				avr	Aeromonas veronii B565	0	CP002607
				avo	Aeromonas veronii TH0426	0	CP012504
				amed	Aeromonas media	0	CP007567
				asr	Aeromonas schubertii	0	CP013067
				adh	Aeromonas dhakensis	0	CP023141
				acav	Aeromonas caviae	0	CP024198
				aem	Aeromonas sp. CU5	0	CP023817
				aea	Aeromonas sp. ASNIH3	0	CP026222
				arv	Aeromonas rivipollensis	0	CP027856
				aes	Aeromonas sp. ASNIH5	0	CP026122
Tolumonas	1	0	1	tau	Tolumonas auensis	0	CP001616
Oceanimonas	1	1	0	oce	Oceanimonas sp. GK1	2	CP003171
Oceanisphaera	1	0	1	ocm	Oceanisphaera avium	0	CP021376
Zobellella	1	0	1	opf	Oceanisphaera profunda	0	CP021377
Dichelobacter	1	0	1	zdf	Zobellella denitrificans	0	CP012621
Cardiobacterium	1	0	1	dno	Dichelobacter nodosus	0	CP000513
Gilliamella	1	0	1	chj	Cardiobacterium hominis	0	LR134365
Frischella	1	0	1	gap	Gilliamella apicola	0	CP007445
Steroidobacter	1	0	1	fpp	Frischella perrara	0	CP009056
Solimonas	1	1	0	sdf	Steroidobacter denitrificans	1	CP011971
Sinimarinibacterium	1	0	1	sok	Solimonas sp. K1W22B-7	0	CP031704
Immundisolibacter	1	0	1	gbi	Immundisolibacter cernigliae	0	CP014671
Sulfuricaulis	1	0	1	slim	Sulfuricaulis limicola	0	AP014879
Sulfurifustis	1	0	1	sva	Sulfurifustis variabilis	0	AP014936
Acidiferrobacter	1	0	1	acii	Acidiferrobacter sp. SPIII_3	0	CP027663
Salinisphaera	1	0	1	saln	Salinisphaera sp. LB1	0	CP029488
Thiolapillus	1	0	1	tbn	Thiolapillus brandeum	0	AP012273
Sedimenticola	1	0	1	seds	Sedimenticola thiotaurini	0	CP011412
Thioglobus	3	0	3	tsn	Candidatus Thioglobus singularis PS1	0	CP006911
				thin	Candidatus Thioglobus sp. NP1	0	CP023860
				tho	Candidatus Thioglobus autotrophicus	0	CP010552
Pseudohongiella	1	1	0	pspi	Pseudohongiella spirulinae	1	CP013189
Nardonella	1	0	1	eof	Endosymbiont of Sipalinus gigas	0	AP018162
Ruthia	1	0	1	rma	Candidatus Ruthia magnifica (Calyptogena magnifica)	0	CP000488
Unclassified Gamma	7	1	6	vok	Candidatus Vesicomyosocius okutanii (Calyptogena okutanii)	0	AP009247
				ebh	Endosymbiont of Bathymodiolus septemdierum	0	AP013042
				bci	Baumannia cicadellinicola Hc (Homalodisca coagulata)	0	CP000238
				bcib	Candidatus Baumannia cicadellinicola BGSS	0	CP008985
				bcig	Candidatus Baumannia cicadellinicola B-GSS	0	CP011787
				gpb	Gamma proteobacterium HdN1	6	FP929140
				enm	Endosymbiont of unidentified scaly snail isolate Monju	0	AP012978
TOTAL: 161	1261	169	1091			277

## Sheet: Sheet2
Species name	Species code	P450 count	P450 fragments	False positives	No. of P450 families	No. of P450 subfamilies	No. of BGCs	No of BGCs have P450s	Cluster type	Most similar known cluster	Similarity	No of P450s in BGC	P450 name
Paectobacterium carotovorum subsp. carotovorum PC1	pct	1	0	0	1	1	6	0				0
Serratia plymuthica AS9	srr	2	0	0	2	2	11	1	NRPS	malleobactin A / malleobactin B / malleobactin C / malleobactin D	0.07	1	CYP105BQ1
Serratia plymuthica S13	sry	1	0	0	1	1	0	0				0
Serratia sp. AS12	srs	2	0	0	2	2	11	1	NRPS	malleobactin A / malleobactin B / malleobactin C / malleobactin D	0.07	1	CYP105BQ1
Serratia sp. AS13	sra	2	0	0	2	2	11	1	NRPS	malleobactin A / malleobactin B / malleobactin C / malleobactin D	0.07	1	CYP105BQ1
Klebsiella michiganensis RC10	kmi	1	0	0	1	1	1	1	NRPS,hserlactone	yersiniabactin	0.07	1	CYP126C1
Yersinia frederiksenii	yfr	1	0	0	1	1	4	1	NRPS	pseudomonine	0.2	1	CYP126C1
Yersinia kristensenii	ykr	1	0	0	1	1	4	1	NRPS	NRPS	0.2	1	CYP126C1
Pantoea rwandensis	pao	2	0	0	2	2	5	0				0
Dickeya dadantii Ech703	dda	2	0	0	2	2	4	1	NRPS	s56-p1	0.15	1	CYP1278A2
Photorhabdus luminescens	plu	3	0	0	3	3	7	2	CDPS			2	CYP134B1
									NRPS				CYP163K1
Dickeya dadantii 3937	ddd	2	0	0	2	2	10	0				0
Cedecea neteri	ced	2	0	0	2	2	11	1	transAT-PKS,NRPS	tolaasin I / tolaasin F	0.4	1	CYP153E1
Dickeya zeae Ech586	ddc	1	0	0	1	1	0	1	transAT-PKS,NRPS	teixobactin	0.2	1	CYP153E1
Pectobacterium atrosepticum SCRI1043	eca	1	0	0	1	1	9	0				0
Pectobacterium atrosepticum 21A	pato	1	0	0	1	1	8	0				0
Enterobacteriaceae bacterium FGI 57	ebf	1	0	0	1	1	4	0				0
Photorhabdus temperata	ptt	1	0	0	1	1	22	0				0
Xenorhabdus poinarii	xpo	1	0	0	1	1	13	1	betalactone			1	CYP1200B1
Pectobacterium parmentieri WPP163	pwa	1	0	0	1	1	6	0				0
Pectobacterium parmentieri RNS08.42.1A	ppar	1	0	0	1	1	6	0				0
Pectobacterium wasabiae	pws	1	0	0	1	1	5	0				0
Pectobacterium atrosepticum JG10-08	patr	1	0	0	1	1	0	0				0
Dickeya zeae Ech1591	dze	1	0	0	1	1	7	0				0
Dickeya solani	dso	1	0	0	1	1	11	1	NRPS,transAT-PKS	tolaasin I / tolaasin F	0.4	1	CYP1247A2
Chania multitudinisentens	sfo	1	0	0	1	1	0	0				0
Enterobacter cloacae subsp. cloacae ENHKU01	eno	1	0	0	1	1	2	0				0
Enterobacter cloacae subsp. dissolvens SDM	enl	1	0	0	1	1	6	0				0
Serratia rubidaea	srz	1	0	0	1	1	14	1	NRPS-like,betalactone			1	CYP1414B1
Rahnella sp. Y9602	rah	1	0	0	1	1	3	0				0
Rahnella aquatilis HX2	raa	1	0	0	1	1	4	0				0
Methylococcus_capsulatus	mca	1	0	0	1	1	7	0				0
Gamma_proteobacterium_HdN1	gpb	6	0	0	6	5	7	1	ectoine	ectoine	0.5	1	CYP289D1
Pseudomonas_resinovorans	pre	2	0	0	2	1	8	1	NRPS	coelibactin	0.27	1	CYP107E27
Alcanivorax_dieselolei	adi	3	0	0	3	2	4	1	terpene			1	CYP107E28
Pseudomonas_fluorescens_LBUM223	pfb	3	0	0	3	2	12	1	terpene			1	CYP107E29
Pseudomonas_fluorescens_PICF7	pff	2	0	0	2	1	11	2	NRPS	nataxazole	0.11	2	CYP107E30
									terpene				CYP159B4
Pseudomonas_fluorescens_PCL1751	pfw	2	0	0	2	1	11	2	NRPS			2	CYP107S1
									terpene				CYP159B4
Pseudomonas_aeruginosa_PAO1	pae	2	0	0	3	2	13	1	NRPS			1	CYP107S1
Pseudomonas_aeruginosa_PAO1-VE13	paev	2	0	0	2	1	0	0				0
Pseudomonas_aeruginosa_PAO1-VE2	paei	2	0	0	2	1	12	0				0
Pseudomonas_aeruginosa_LESB58	pag	3	0	0	3	2	14	0				0
Pseudomonas_aeruginosa_RP73	prp	3	0	0	3	2	12	1	NRPS			1	CYP107S1
Pseudomonas_aeruginosa_LES431	pael	3	0	0	3	2	14	1	NRPS			1	CYP107S1
Pseudomonas_aeruginosa_SCV20265	paes	3	0	0	3	2	13	1	NRPS			1	CYP107S1
Pseudomonas_aeruginosa_YL84	paeg	4	0	0	4	2	15	0				0
Pseudomonas_aeruginosa_NCGM2.S1	pnc	2	0	0	2	1	12	1	NRPS			1	CYP107S1
Pseudomonas_aeruginosa_NCGM_1900	paeb	2	0	0	2	1	12	1	NRPS			1	CYP107S1
Pseudomonas_aeruginosa_DK2	pdk	2	0	0	2	1	13	1	NRPS			1	CYP107S1
Pseudomonas_aeruginosa_PA1R_23		0	0	1	0	0	0	0				0
Pseudomonas_aeruginosa_PA1R_42		0	0	1	0	0	0	0				0
Pseudomonas_aeruginosa_PA1R_39		0	0	1	0	0	0	0				0
Pseudomonas_aeruginosa_PA1R_26		0	0	1	0	0	0	0				0
Pseudomonas_aeruginosa_PA1R_42		0	0	1	0	0	0	0				0
Pseudomonas_aeruginosa_PA1R_24		0	0	1	0	0	0	0				0
Pseudomonas_aeruginosa_PA1R_36		0	0	1	0	0	0	0				0
Pseudomonas_aeruginosa_PA1R_25		0	0	1	0	0	0	0				0
Pseudomonas_aeruginosa_PA1R_46		0	0	1	0	0	0	0				0
Pseudomonas_pseudoalcaligenes_26		0	0	1	0	0	0	0				0
Pseudomonas_aeruginosa_PA1R	paer	2	0	0	2	1	12	1	NRPS			1	CYP107S1
Pseudomonas_aeruginosa_MTB-1	paem	3	0	0	3	2	12	1	NRPS			1	CYP107S1
Pseudomonas_aeruginosa_PA38182	paeu	3	0	0	3	2	19	1	NRPS			1	CYP107S1
Pseudomonas_aeruginosa_UCBPP-PA14	pau	3	0	0	3	2	13	1	NRPS			1	CYP107S1
Pseudomonas_aeruginosa_M18	paf	4	0	0	4	2	14	1	NRPS			1	CYP107S1
Pseudomonas_aeruginosa_B136-33	psg	2	0	0	2	1	12	1	NRPS			1	CYP107S1
Pseudomonas_brassicacearum_subsp._brassicacearum_NFM421	pba	2	0	0	2	1	10	0				0
Pseudomonas_fluorescens_F113	pfe	2	0	0	2	1	11	0				0
Pseudomonas_parafulva	ppv	1	0	0	1	1	5	0				0
Thioalkalivibrio_thiocyanoxidans	tti	1	0	0	1	1	6	0				0
Spongiibacter_sp._IMCC21906	spoi	5	0	0	4	3	6	0				0
Acinetobacter_sp._ADP1	aci	1	0	0	1	1	7	0				0
Xanthomonas_oryzae_pv._oryzicola_BLS256	xor	5	0	0	4	1	4	0				0
Xanthomonas_oryzae_pv._oryzicola_CFBP7342	xoz	4	0	0	4	1	3	0				0
Xanthomonas_translucens	xtn	5	1	0	5	1	6	0				0
Halomonas_campaniensis	hcs	2	0	0	2	1	4	1	T1PKS			1	CYP116B45
Halomonas_chromatireducens	hco	2	0	0	2	1	3	1	terpene			1	CYP1475A1
Xylella_fastidiosa_9a5c	xfa	1	0	0	1	1	2	0				0
Xylella_fastidiosa_Temecula1	xft	1	0	0	1	1	1	0				0
Xylella_fastidiosa_M23	xfn	2	0	0	2	1	1	0				0
Xylella_fastidiosa_subsp._fastidiosa_GB514	xff	2	0	0	2	1	1	0				0
Xylella_fastidiosa_M12	xfm	1	0	0	1	1	1	0				0
Xylella_fastidiosa_MUL0034	xfl	2	0	0	2	1	1	0				0
Xylella_fastidiosa_subsp._sandyi_Ann-1	xfs	1	0	0	1	1	1	0				0
Xanthomonas_citri_subsp._citri_Aw12879	xci	1	0	0	1	1	5	0				0
Xanthomonas_citri_subsp._citri_A306	xct	1	0	0	1	1	5	0				0
Xanthomonas_citri_subsp._citri_UI7	xcu	1	0	0	1	1	0	0				0
Xanthomonas_citri_subsp._citri_NT17	xcn	1	0	0	1	1	4	0				0
Xanthomonas_citri_subsp._citri_MN10	xcw	1	0	0	1	1	5	0				0
Xanthomonas_citri_subsp._citri_MN11	xcr	1	0	0	1	1	5	0				0
Xanthomonas_citri_subsp._citri_MN12	xcm	1	0	0	1	1	5	0				0
Xanthomonas_citri_subsp._citri_mf20	xcf	1	0	0	1	1	5	0				0
Xanthomonas_citri_subsp._citri_UI6	xcj	1	0	0	1	1	5	0				0
Xanthomonas_campestris_pv._campestris_ATCC_33913	xcc	2	0	0	2	1	5	0				0
Xanthomonas_campestris_pv._campestris_8004	xcb	2	0	0	2	1	3	0				0
Xanthomonas_campestris_pv._Raphanin	xcp	2	0	0	2	1	3	0				0
Marinomonas_mediterranea	mme	2	0	0	2	1	3	1	CDPS			1	CYP134B2
Pseudomonas_citronellolis	pcq	1	0	0	1	1	3	0				0
Alteromonas_mediterranea_DE1	amaa	1	0	0	1	1	6	0				0
Alteromonas_mediterranea_UM4b	amad	1	0	0	1	1	3	0				0
Alteromonas_mediterranea_UM7	amai	1	0	0	1	1	3	0				0
Pseudomonas_stutzeri_19SMN4	pstu	2	0	0	2	1	7	0				0
Pseudomonas_stutzeri_28a24	pstt	1	0	0	1	1	7	0				0
Xanthomonas_campestris_pv._campestris_B100	xca	1	0	0	1	1	3	0				0
Methylophaga_nitratireducenticrescens	mej	2	0	0	2	1	5	0				0
Alcanivorax_sp._NBRC_101098	aln	3	0	0	2	2	4	0				0
Alcanivorax_borkumensis	abo	3	0	0	2	2	4	0				0
Psychrobacter_sp._DAB_AL43B	psyc	1	0	0	1	1	1	0				0
Marinobacter_hydrocarbonoclasticus_ATCC_49840	mhc	2	0	0	2	1	5	0				0
Marinobacter_hydrocarbonoclasticus_VT8	maq	2	0	0	2	1	5	0				0
Marinobacter_adhaerens	mad	3	0	0	2	1	6	0				0
Paraglaciecola_psychrophila	gps	1	0	0	1	1	2	0				0
Alcanivorax_pacificus	apac	3	0	0	3	3	10	0				0
Pseudohongiella_spirulinae	pspi	1	0	0	1	1	4	0				0
Pseudomonas_aeruginosa_PA7	pap	1	0	0	1	1	11	0				0
Halomonas_elongate	hel	1	0	0	1	1	5	0				0
Lysobacter_gummosus	Igu	1	0	0	1	1	13	0				0
Pseudomonas_aeruginosa_PAO581	paeo	1	0	0	1	1	0	0				0
Pseudomonas_aeruginosa_c7447m	paec	1	0	0	1	1	0	0				0
Oceanimonas_sp._GK1	oce	2	0	0	2	1	4	0				0
Xanthomonas_sacchari	xsa	2	0	0	2	1	3	0				0
Pseudomonas_fluorescens_Pf0-1	pfo	2	0	0	2	1	10	0				0
Pseudomonas_trivialis	ptu	2	0	0	2	1	4	0				0
Pseudomonas_plecoglossicida	ppj	1	0	0	1	1	4	0				0
Glaciecola_sp._4H-3-7+YE-5	gag	3	0	0	2	1	1	0				0
Pseudomonas_sp._UW4	ppuu	1	0	0	1	1	6	0				0
Pseudomonas_chlororaphis_PCL1606	pcz	1	0	0	1	1	13	0				0
Pseudomonas_sp._MRSN12121	psem	1	0	0	1	1	13	0				0
Pseudomonas_chlororaphis_subsp._Aurantiaca	pcp	1	0	0	1	1	13	0				0
Pseudomonas_chlororaphis_PA23	pch	1	0	0	1	1	13	0				0
Pseudomonas_Antarctica	panr	1	0	0	1	1	12	0				0
Pseudomonas_fluorescens_A506	pfc	1	0	0	1	1	11	0				0
Pseudomonas_fluorescens_UK4	pfn	1	0	0	1	1	12	0				0
Pseudomonas_fluorescens_SBW25	pfs	1	0	0	1	1	10	0				0
Pseudomonas_poae	ppz	1	0	0	1	1	12	0				0
Pseudomonas_sp._Os17	psos	2	0	0	2	2	15	0				0
Pseudomonas_protegens_Pf-5	pfl	2	0	0	2	2	15	0				0
Pseudomonas_protegens_CHA0	pprc	1	0	0	1	1	14	0				0
Pseudomonas_protegens_Cab57	ppro	1	0	0	1	1	14	0				0
Pseudoalteromonas_atlantica	pat	1	0	0	1	1	3	0				0
Alteromonas_stellipolaris_LMG_21856	asq	1	0	0	1	1	3	0				0
Pseudomonas_putida_KT2440	ppu	1	0	0	1	1	5	0				0
Moritella_viscosa	mvs	1	0	0	1	1	3	0				0
Steroidobacter_denitrificans	sdf	1	0	0	1	1	2	0				0
Pseudomonas_stutzeri_DSM_10701	psj	1	0	0	1	1	6	0				0
Gynuella_sunshinyii	gsn	4	0	0	4	2	19	0				0
Oleispira_Antarctica	oai	1	0	0	1	1	4	0				0
Halothiobacillus_sp._LS2	haz	1	0	0	1	1	6	0				0
Halothiobacillus_neapolitanus	hna	1	0	0	1	1	8	0				0
Thalassolituus_oleivorans_R6-15	tor	1	0	0	1	1	2	0				0
Vibrio_nigripulchritudo	vni	1	0	0	1	1	5	0				0
Psychrobacter_sp._PRwf-1	prw	1	0	0	1	1	1	0				0
Legionella_hackeliae	lha	1	0	0	1	1	11	0				0
Tatlockia_micdadei	tmc	1	0	0	1	1	10	0				0
Legionella_longbeachae	llo	1	0	0	1	1	12	1	NRPS-like,T1PKS			1	CYP1201B1
Thioploca_ingrica	tig	1	0	0	1	1	6	0				0
Methylomonas_sp._DH-1	mdh	1	0	0	1	1	8	0				0
Xanthomonas_campestris_pv._Vesicatoria	xcv	1	0	0	1	1	5	0				0
Zhongshania_aliphaticivorans	zal	3	0	0	2	1	4	1	NRPS-like	FK228	0.09	1	CYP1779A1
Vibrio_tasmaniensis	vsp	1	0	0	1	1	4	0				0
Halioglobus_japonicas	hja	2	0	0	2	1	2	0				0
Pseudomonas_brassicacearum_DF41	pbc	1	0	0	1	1	15	0				0
Francisella_philomiragia_subsp._philomiragia_ATCC_25015_O#319L	fpt	1	0	0	1	1	7	1	T1PKS			1	CYP1465A1
Francisella_philomiragia_subsp._philomiragia_ATCC_25017	fph	2	0	0	2	1	4	1	T1PKS			1	CYP1465A1
Francisella_philomiragia_O#319-029	fpi	2	0	0	2	1	4	1	T1PKS			1	CYP1465A1
Francisella_philomiragia_O#319-067	fpx	2	0	0	2	1	4	1	T1PKS			1	CYP1465A1
Gallibacterium_anatis	gan	1	0	0	1	1	0	0				0
Lysobacter_antibioticus	lab	1	0	0	1	1	15	1	CDPS			1	CYP1468A1
Lysobacter_antibioticus_ATCC_29479	laq	1	0	0	1	1	15	1	CDPS			1	CYP1469A1
Pseudomonas_entomophila	pen	2	0	0	2	1	13	2	T1PKS			2	CYP1472A1
									NRPS				CYP2242A2
Methylomonas_denitrificans	mdn	1	0	0	1	1	0	0				0
Stenotrophomonas_maltophilia_R551-3	smt	1	0	0	1	1	5	0				0
Stenotrophomonas_maltophilia_JV3	buj	2	0	0	2	2	4	0				0
Stenotrophomonas_maltophilia_D457	smz	2	0	0	2	2	4	0				0
Lysobacter_capsici	lcp	1	0	0	1	1	10	0				0
Lysobacter_enzymogenes_C3	lez	1	0	0	1	1	16	0				0
Frateuria_aurantia	fau	1	0	0	1	1	9	1	terpene			1	CYP1477A1
Hahella_chejuensis	hch	2	0	0	2	1	0	0				0
Teredinibacter_turnerae	ttu	1	0	0	1	1	13	0				0
Legionella_oakridgensis	lok	1	0	0	1	1	4	0				0
				0
TOTAL 169 species		277	1	10				49				49

## Sheet: Sheet3
	CYP101	CYP102	CYP1043	CYP1049	CYP105	CYP107	CYP108	CYP1097	CYP1104	CYP111	CYP112	CYP1138	CYP1142	CYP114	CYP1157	CYP115	CYP1164	CYP1165	CYP116	CYP1172	CYP1179	CYP117	CYP1199	CYP1200	CYP1201	CYP1202	CYP1225	CYP1234	CYP1247	CYP1261	CYP126	CYP1278	CYP1311	CYP133	CYP134	CYP136	CYP1413	CYP1414	CYP1415	CYP1464	CYP1465	CYP1466	CYP1467	CYP1468	CYP1469	CYP1470	CYP1471	CYP1472	CYP1473
pct	-3	3	-3	-3	-3	-3	-3	-3	-3	-3	-3	-3	-3	-3	-3	-3	-3	-3	-3	-3	-3	-3	-3	-3	-3	-3	-3	-3	-3	-3	-3	-3	-3	-3	-3	-3	-3	-3	-3	-3	-3	-3	-3	-3	-3	-3	-3	-3	-3
srr	-3	-3	-3	-3	3	-3	-3	-3	-3	-3	-3	-3	-3	-3	-3	-3	-3	-3	-3	-3	-3	-3	-3	-3	-3	-3	-3	-3	-3	-3	-3	-3	-3	-3	-3	-3	3	-3	-3	-3	-3	-3	-3	-3	-3	-3	-3	-3	-3
sry	-3	-3	-3	-3	3	-3	-3	-3	-3	-3	-3	-3	-3	-3	-3	-3	-3	-3	-3	-3	-3	-3	-3	-3	-3	-3	-3	-3	-3	-3	-3	-3	-3	-3	-3	-3	-3	-3	-3	-3	-3	-3	-3	-3	-3	-3	-3	-3	-3
srs	-3	-3	-3	-3	3	-3	-3	-3	-3	-3	-3	-3	-3	-3	-3	-3	-3	-3	-3	-3	-3	-3	-3	-3	-3	-3	-3	-3	-3	-3	-3	-3	-3	-3	-3	-3	3	-3	-3	-3	-3	-3	-3	-3	-3	-3	-3	-3	-3
sra	-3	-3	-3	-3	3	-3	-3	-3	-3	-3	-3	-3	-3	-3	-3	-3	-3	-3	-3	-3	-3	-3	-3	-3	-3	-3	-3	-3	-3	-3	-3	-3	-3	-3	-3	-3	3	-3	-3	-3	-3	-3	-3	-3	-3	-3	-3	-3	-3
kmi	-3	-3	-3	-3	-3	-3	-3	-3	-3	-3	-3	-3	-3	-3	-3	-3	-3	-3	-3	-3	-3	-3	-3	-3	-3	-3	-3	-3	-3	-3	3	-3	-3	-3	-3	-3	-3	-3	-3	-3	-3	-3	-3	-3	-3	-3	-3	-3	-3
yfr	-3	-3	-3	-3	-3	-3	-3	-3	-3	-3	-3	-3	-3	-3	-3	-3	-3	-3	-3	-3	-3	-3	-3	-3	-3	-3	-3	-3	-3	-3	3	-3	-3	-3	-3	-3	-3	-3	-3	-3	-3	-3	-3	-3	-3	-3	-3	-3	-3
ykr	-3	-3	-3	-3	-3	-3	-3	-3	-3	-3	-3	-3	-3	-3	-3	-3	-3	-3	-3	-3	-3	-3	-3	-3	-3	-3	-3	-3	-3	-3	3	-3	-3	-3	-3	-3	-3	-3	-3	-3	-3	-3	-3	-3	-3	-3	-3	-3	-3
pao	-3	-3	-3	-3	-3	-3	-3	-3	-3	-3	-3	-3	-3	-3	-3	-3	-3	-3	-3	-3	-3	-3	-3	-3	-3	-3	-3	-3	-3	-3	3	-3	-3	-3	-3	-3	-3	-3	-3	-3	-3	-3	-3	-3	-3	-3	-3	-3	-3
dda	-3	-3	-3	-3	-3	-3	-3	-3	-3	-3	-3	-3	-3	-3	-3	-3	-3	-3	-3	-3	-3	-3	-3	-3	-3	-3	-3	-3	-3	-3	-3	3	-3	3	-3	-3	-3	-3	-3	-3	-3	-3	-3	-3	-3	-3	-3	-3	-3
plu	-3	-3	-3	-3	-3	-3	-3	-3	-3	-3	-3	-3	-3	-3	-3	-3	-3	-3	-3	-3	-3	-3	-3	-3	-3	-3	-3	-3	-3	-3	-3	-3	-3	-3	3	-3	-3	-3	-3	-3	-3	-3	-3	-3	-3	-3	-3	-3	-3
ddd	-3	-3	-3	-3	-3	-3	-3	-3	-3	-3	-3	-3	-3	-3	-3	-3	-3	-3	-3	-3	-3	-3	-3	-3	-3	-3	-3	-3	3	-3	-3	-3	-3	-3	-3	-3	-3	-3	-3	-3	-3	-3	-3	-3	-3	-3	-3	-3	-3
ced	-3	-3	-3	-3	-3	-3	-3	-3	-3	-3	-3	-3	-3	-3	-3	-3	-3	-3	-3	-3	-3	-3	-3	-3	-3	-3	-3	-3	-3	-3	-3	-3	-3	-3	-3	-3	-3	-3	-3	-3	-3	-3	-3	-3	-3	-3	-3	-3	-3
ddc	-3	-3	-3	-3	-3	-3	-3	-3	-3	-3	-3	-3	-3	-3	-3	-3	-3	-3	-3	-3	-3	-3	-3	-3	-3	-3	-3	-3	-3	-3	-3	-3	-3	-3	-3	-3	-3	-3	-3	-3	-3	-3	-3	-3	-3	-3	-3	-3	-3
eca	-3	-3	-3	-3	-3	-3	-3	-3	-3	-3	-3	-3	-3	-3	-3	-3	-3	-3	-3	-3	-3	-3	-3	-3	-3	-3	-3	-3	-3	-3	-3	-3	-3	-3	-3	-3	-3	-3	-3	-3	-3	-3	-3	-3	-3	-3	-3	-3	-3
pato	-3	-3	-3	-3	-3	-3	-3	-3	-3	-3	-3	-3	-3	-3	-3	-3	-3	-3	-3	-3	-3	-3	-3	-3	-3	-3	-3	-3	-3	-3	-3	-3	-3	-3	-3	-3	-3	-3	-3	-3	-3	-3	-3	-3	-3	-3	-3	-3	-3
ebf	-3	-3	-3	3	-3	-3	-3	-3	-3	-3	-3	-3	-3	-3	-3	-3	-3	-3	-3	-3	-3	-3	-3	-3	-3	-3	-3	-3	-3	-3	-3	-3	-3	-3	-3	-3	-3	-3	-3	-3	-3	-3	-3	-3	-3	-3	-3	-3	-3
ptt	-3	-3	-3	-3	-3	-3	-3	-3	-3	-3	-3	-3	-3	-3	-3	-3	-3	-3	-3	-3	3	-3	-3	-3	-3	-3	-3	-3	-3	-3	-3	-3	-3	-3	-3	-3	-3	-3	-3	-3	-3	-3	-3	-3	-3	-3	-3	-3	-3
xpo	-3	-3	-3	-3	-3	-3	-3	-3	-3	-3	-3	-3	-3	-3	-3	-3	-3	-3	-3	-3	-3	-3	-3	3	-3	-3	-3	-3	-3	-3	-3	-3	-3	-3	-3	-3	-3	-3	-3	-3	-3	-3	-3	-3	-3	-3	-3	-3	-3
pwa	-3	-3	-3	-3	-3	-3	-3	-3	-3	-3	-3	-3	-3	-3	-3	-3	-3	-3	-3	-3	-3	-3	-3	-3	-3	-3	-3	-3	3	-3	-3	-3	-3	-3	-3	-3	-3	-3	-3	-3	-3	-3	-3	-3	-3	-3	-3	-3	-3
ppar	-3	-3	-3	-3	-3	-3	-3	-3	-3	-3	-3	-3	-3	-3	-3	-3	-3	-3	-3	-3	-3	-3	-3	-3	-3	-3	-3	-3	3	-3	-3	-3	-3	-3	-3	-3	-3	-3	-3	-3	-3	-3	-3	-3	-3	-3	-3	-3	-3
pws	-3	-3	-3	-3	-3	-3	-3	-3	-3	-3	-3	-3	-3	-3	-3	-3	-3	-3	-3	-3	-3	-3	-3	-3	-3	-3	-3	-3	3	-3	-3	-3	-3	-3	-3	-3	-3	-3	-3	-3	-3	-3	-3	-3	-3	-3	-3	-3	-3
patr	-3	-3	-3	-3	-3	-3	-3	-3	-3	-3	-3	-3	-3	-3	-3	-3	-3	-3	-3	-3	-3	-3	-3	-3	-3	-3	-3	-3	3	-3	-3	-3	-3	-3	-3	-3	-3	-3	-3	-3	-3	-3	-3	-3	-3	-3	-3	-3	-3
dze	-3	-3	-3	-3	-3	-3	-3	-3	-3	-3	-3	-3	-3	-3	-3	-3	-3	-3	-3	-3	-3	-3	-3	-3	-3	-3	-3	-3	3	-3	-3	-3	-3	-3	-3	-3	-3	-3	-3	-3	-3	-3	-3	-3	-3	-3	-3	-3	-3
dso	-3	-3	-3	-3	-3	-3	-3	-3	-3	-3	-3	-3	-3	-3	-3	-3	-3	-3	-3	-3	-3	-3	-3	-3	-3	-3	-3	-3	3	-3	-3	-3	-3	-3	-3	-3	-3	-3	-3	-3	-3	-3	-3	-3	-3	-3	-3	-3	-3
sfo	-3	-3	-3	-3	-3	-3	-3	-3	-3	-3	-3	-3	-3	-3	-3	-3	-3	-3	-3	-3	-3	-3	-3	-3	-3	-3	-3	-3	-3	-3	-3	-3	-3	-3	-3	-3	3	-3	-3	-3	-3	-3	-3	-3	-3	-3	-3	-3	-3
eno	-3	-3	-3	-3	-3	-3	-3	-3	-3	-3	-3	-3	-3	-3	-3	-3	-3	-3	-3	-3	-3	-3	-3	-3	-3	-3	-3	-3	-3	-3	-3	-3	-3	-3	-3	-3	-3	3	-3	-3	-3	-3	-3	-3	-3	-3	-3	-3	-3
enl	-3	-3	-3	-3	-3	-3	-3	-3	-3	-3	-3	-3	-3	-3	-3	-3	-3	-3	-3	-3	-3	-3	-3	-3	-3	-3	-3	-3	-3	-3	-3	-3	-3	-3	-3	-3	-3	3	-3	-3	-3	-3	-3	-3	-3	-3	-3	-3	-3
srz	-3	-3	-3	-3	-3	-3	-3	-3	-3	-3	-3	-3	-3	-3	-3	-3	-3	-3	-3	-3	-3	-3	-3	-3	-3	-3	-3	-3	-3	-3	-3	-3	-3	-3	-3	-3	-3	3	-3	-3	-3	-3	-3	-3	-3	-3	-3	-3	-3
rah	-3	-3	-3	-3	-3	-3	-3	-3	-3	-3	-3	-3	-3	-3	-3	-3	-3	-3	-3	-3	-3	-3	-3	-3	-3	-3	-3	-3	-3	-3	-3	-3	-3	-3	-3	-3	-3	-3	3	-3	-3	-3	-3	-3	-3	-3	-3	-3	-3
raa	-3	-3	-3	-3	-3	-3	-3	-3	-3	-3	-3	-3	-3	-3	-3	-3	-3	-3	-3	-3	-3	-3	-3	-3	-3	-3	-3	-3	-3	-3	-3	-3	-3	-3	-3	-3	-3	-3	3	-3	-3	-3	-3	-3	-3	-3	-3	-3	-3
mca	-3	-3	-3	-3	-3	-3	-3	-3	-3	-3	-3	-3	-3	-3	-3	-3	-3	-3	-3	-3	-3	-3	-3	-3	-3	-3	-3	-3	-3	-3	-3	-3	-3	-3	-3	-3	-3	-3	-3	-3	-3	-3	-3	-3	-3	-3	-3	-3	-3
gpb	-3	-3	-3	-3	-3	-3	-3	-3	-3	-3	-3	-3	-3	-3	-3	-3	3	3	-3	-3	-3	-3	-3	-3	-3	-3	-3	-3	-3	-3	-3	-3	-3	-3	-3	-3	-3	-3	-3	-3	-3	-3	-3	-3	-3	-3	-3	-3	-3
pre	3	-3	-3	-3	-3	-3	-3	-3	-3	-3	-3	-3	-3	-3	-3	-3	-3	-3	-3	-3	-3	-3	-3	-3	-3	-3	-3	-3	-3	-3	-3	-3	-3	-3	-3	-3	-3	-3	-3	-3	-3	-3	-3	-3	-3	-3	-3	-3	-3
adi	-3	-3	-3	-3	-3	3	-3	-3	-3	-3	-3	-3	-3	-3	-3	-3	-3	-3	-3	-3	-3	-3	-3	-3	-3	-3	-3	-3	-3	-3	-3	-3	-3	-3	-3	3	-3	-3	-3	-3	-3	-3	-3	-3	-3	-3	-3	-3	-3
pfb	-3	-3	-3	-3	-3	3	-3	-3	-3	-3	-3	-3	-3	-3	-3	-3	-3	-3	-3	-3	-3	-3	-3	-3	-3	-3	-3	-3	-3	-3	-3	-3	-3	-3	-3	-3	-3	-3	-3	-3	-3	-3	-3	-3	-3	-3	-3	-3	-3
pff	-3	-3	-3	-3	-3	3	-3	-3	-3	-3	-3	-3	-3	-3	-3	-3	-3	-3	-3	-3	-3	-3	-3	-3	-3	-3	-3	-3	-3	-3	-3	-3	-3	-3	-3	-3	-3	-3	-3	-3	-3	-3	-3	-3	-3	-3	-3	-3	-3
pfw	-3	-3	-3	-3	-3	3	-3	-3	-3	-3	-3	-3	-3	-3	-3	-3	-3	-3	-3	-3	-3	-3	-3	-3	-3	-3	-3	-3	-3	-3	-3	-3	-3	-3	-3	-3	-3	-3	-3	-3	-3	-3	-3	-3	-3	-3	-3	-3	-3
pae	-3	-3	-3	-3	-3	3	-3	-3	-3	-3	-3	-3	-3	-3	-3	-3	-3	-3	-3	-3	-3	-3	-3	-3	-3	-3	-3	-3	-3	-3	-3	-3	-3	-3	-3	-3	-3	-3	-3	-3	-3	-3	-3	-3	-3	-3	-3	-3	-3
paev	-3	-3	-3	-3	-3	-3	-3	-3	-3	-3	-3	-3	-3	-3	-3	-3	-3	-3	-3	-3	-3	-3	-3	-3	-3	-3	-3	-3	-3	-3	-3	-3	-3	-3	-3	-3	-3	-3	-3	-3	-3	-3	-3	-3	-3	-3	-3	-3	-3
paei	-3	-3	-3	-3	-3	-3	-3	-3	-3	-3	-3	-3	-3	-3	-3	-3	-3	-3	-3	-3	-3	-3	-3	-3	-3	-3	-3	-3	-3	-3	-3	-3	-3	-3	-3	-3	-3	-3	-3	-3	-3	-3	-3	-3	-3	-3	-3	-3	-3
pag	-3	-3	-3	-3	-3	3	-3	-3	-3	-3	-3	-3	-3	-3	-3	-3	-3	-3	-3	-3	-3	-3	-3	-3	-3	-3	-3	-3	-3	-3	-3	-3	-3	-3	-3	-3	-3	-3	-3	-3	-3	-3	-3	-3	-3	-3	-3	-3	-3
prp	-3	-3	-3	-3	-3	3	-3	-3	-3	-3	-3	-3	-3	-3	-3	-3	-3	-3	-3	-3	-3	-3	-3	-3	-3	-3	-3	-3	-3	-3	-3	-3	-3	-3	-3	-3	-3	-3	-3	-3	-3	-3	-3	-3	-3	-3	-3	-3	-3
pael	-3	-3	-3	-3	-3	3	-3	-3	-3	-3	-3	-3	-3	-3	-3	-3	-3	-3	-3	-3	-3	-3	-3	-3	-3	-3	-3	-3	-3	-3	-3	-3	-3	-3	-3	-3	-3	-3	-3	-3	-3	-3	-3	-3	-3	-3	-3	-3	-3
paes	-3	-3	-3	-3	-3	3	-3	-3	-3	-3	-3	-3	-3	-3	-3	-3	-3	-3	-3	-3	-3	-3	-3	-3	-3	-3	-3	-3	-3	-3	-3	-3	-3	-3	-3	-3	-3	-3	-3	-3	-3	-3	-3	-3	-3	-3	-3	-3	-3
paeg	-3	-3	-3	-3	-3	3	-3	-3	-3	-3	-3	-3	-3	-3	-3	-3	-3	-3	-3	-3	-3	-3	-3	-3	-3	-3	-3	-3	-3	-3	-3	-3	-3	-3	-3	-3	-3	-3	-3	-3	-3	-3	-3	-3	-3	-3	-3	-3	-3
pnc	-3	-3	-3	-3	-3	3	-3	-3	-3	-3	-3	-3	-3	-3	-3	-3	-3	-3	-3	-3	-3	-3	-3	-3	-3	-3	-3	-3	-3	-3	-3	-3	-3	-3	-3	-3	-3	-3	-3	-3	-3	-3	-3	-3	-3	-3	-3	-3	-3
paeb	-3	-3	-3	-3	-3	3	-3	-3	-3	-3	-3	-3	-3	-3	-3	-3	-3	-3	-3	-3	-3	-3	-3	-3	-3	-3	-3	-3	-3	-3	-3	-3	-3	-3	-3	-3	-3	-3	-3	-3	-3	-3	-3	-3	-3	-3	-3	-3	-3
pdk	-3	-3	-3	-3	-3	3	-3	-3	-3	-3	-3	-3	-3	-3	-3	-3	-3	-3	-3	-3	-3	-3	-3	-3	-3	-3	-3	-3	-3	-3	-3	-3	-3	-3	-3	-3	-3	-3	-3	-3	-3	-3	-3	-3	-3	-3	-3	-3	-3
paer	-3	-3	-3	-3	-3	3	-3	-3	-3	-3	-3	-3	-3	-3	-3	-3	-3	-3	-3	-3	-3	-3	-3	-3	-3	-3	-3	-3	-3	-3	-3	-3	-3	-3	-3	-3	-3	-3	-3	-3	-3	-3	-3	-3	-3	-3	-3	-3	-3
paem	-3	-3	-3	-3	-3	3	-3	-3	-3	-3	-3	-3	-3	-3	-3	-3	-3	-3	-3	-3	-3	-3	-3	-3	-3	-3	-3	-3	-3	-3	-3	-3	-3	-3	-3	-3	-3	-3	-3	-3	-3	-3	-3	-3	-3	-3	-3	-3	-3
paeu	-3	-3	-3	-3	-3	3	-3	-3	-3	-3	-3	-3	-3	-3	-3	-3	-3	-3	-3	-3	-3	-3	-3	-3	-3	-3	-3	-3	-3	-3	-3	-3	-3	-3	-3	-3	-3	-3	-3	-3	-3	-3	-3	-3	-3	-3	-3	-3	-3
pau	-3	-3	-3	-3	-3	3	-3	-3	-3	-3	-3	-3	-3	-3	-3	-3	-3	-3	-3	-3	-3	-3	-3	-3	-3	-3	-3	-3	-3	-3	-3	-3	-3	-3	-3	-3	-3	-3	-3	-3	-3	-3	-3	-3	-3	-3	-3	-3	-3
paf	-3	-3	-3	-3	-3	3	-3	-3	-3	-3	-3	-3	-3	-3	-3	-3	-3	-3	-3	-3	-3	-3	-3	-3	-3	-3	-3	-3	-3	-3	-3	-3	-3	-3	-3	-3	-3	-3	-3	-3	-3	-3	-3	-3	-3	-3	-3	-3	-3
psg	-3	-3	-3	-3	-3	3	-3	-3	-3	-3	-3	-3	-3	-3	-3	-3	-3	-3	-3	-3	-3	-3	-3	-3	-3	-3	-3	-3	-3	-3	-3	-3	-3	-3	-3	-3	-3	-3	-3	-3	-3	-3	-3	-3	-3	-3	-3	-3	-3
pba	-3	-3	-3	-3	-3	3	-3	-3	-3	-3	-3	-3	-3	-3	-3	-3	-3	-3	-3	-3	-3	-3	-3	-3	-3	-3	-3	-3	-3	-3	-3	-3	-3	-3	-3	-3	-3	-3	-3	-3	-3	-3	-3	-3	-3	-3	-3	-3	-3
pfe	-3	-3	-3	-3	-3	3	-3	-3	-3	-3	-3	-3	-3	-3	-3	-3	-3	-3	-3	-3	-3	-3	-3	-3	-3	-3	-3	-3	-3	-3	-3	-3	-3	-3	-3	-3	-3	-3	-3	-3	-3	-3	-3	-3	-3	-3	-3	-3	-3
ppv	-3	-3	-3	-3	-3	3	-3	-3	-3	-3	-3	-3	-3	-3	-3	-3	-3	-3	-3	-3	-3	-3	-3	-3	-3	-3	-3	-3	-3	-3	-3	-3	-3	-3	-3	-3	-3	-3	-3	-3	-3	-3	-3	-3	-3	-3	-3	-3	-3
tti	-3	-3	-3	-3	-3	3	-3	-3	-3	-3	-3	-3	-3	-3	-3	-3	-3	-3	-3	-3	-3	-3	-3	-3	-3	-3	-3	-3	-3	-3	-3	-3	-3	-3	-3	-3	-3	-3	-3	-3	-3	-3	-3	-3	-3	-3	-3	-3	-3
spoi	-3	-3	-3	-3	-3	-3	3	-3	-3	-3	-3	-3	-3	-3	-3	-3	-3	-3	-3	-3	-3	-3	-3	-3	-3	-3	-3	-3	-3	-3	-3	-3	3	-3	-3	-3	-3	-3	-3	-3	-3	-3	-3	-3	-3	-3	-3	-3	-3
aci	-3	-3	-3	-3	-3	-3	-3	-3	-3	3	-3	-3	-3	-3	-3	-3	-3	-3	-3	-3	-3	-3	-3	-3	-3	-3	-3	-3	-3	-3	-3	-3	-3	-3	-3	-3	-3	-3	-3	-3	-3	-3	-3	-3	-3	-3	-3	-3	-3
xor	-3	-3	-3	-3	-3	-3	-3	-3	-3	-3	3	-3	-3	3	-3	3	-3	-3	-3	-3	-3	3	-3	-3	-3	-3	-3	-3	-3	-3	-3	-3	-3	-3	-3	-3	-3	-3	-3	-3	-3	-3	-3	-3	-3	-3	-3	-3	-3
xoz	-3	-3	-3	-3	-3	-3	-3	-3	-3	-3	3	-3	-3	3	-3	3	-3	-3	-3	-3	-3	3	-3	-3	-3	-3	-3	-3	-3	-3	-3	-3	-3	-3	-3	-3	-3	-3	-3	-3	-3	-3	-3	-3	-3	-3	-3	-3	-3
xtn	-3	-3	-3	-3	-3	-3	-3	-3	-3	-3	3	-3	-3	3	-3	3	-3	-3	-3	-3	-3	3	3	-3	-3	-3	-3	-3	-3	-3	-3	-3	-3	-3	-3	-3	-3	-3	-3	-3	-3	-3	-3	-3	-3	-3	-3	-3	-3
hcs	-3	-3	-3	-3	-3	-3	-3	-3	3	-3	-3	-3	-3	-3	-3	-3	-3	-3	-3	-3	-3	-3	-3	-3	-3	-3	-3	-3	-3	-3	-3	-3	-3	-3	-3	-3	-3	-3	-3	-3	-3	-3	-3	-3	-3	-3	-3	-3	-3
hco	-3	-3	-3	-3	-3	-3	-3	-3	-3	-3	-3	-3	-3	-3	-3	-3	-3	-3	3	-3	-3	-3	-3	-3	-3	-3	-3	-3	-3	-3	-3	-3	-3	-3	-3	-3	-3	-3	-3	-3	-3	-3	-3	-3	-3	-3	-3	-3	-3
xfa	-3	-3	-3	-3	-3	-3	-3	-3	-3	-3	-3	-3	-3	-3	-3	-3	-3	-3	-3	-3	-3	-3	-3	-3	-3	-3	-3	-3	-3	-3	-3	-3	-3	3	-3	-3	-3	-3	-3	-3	-3	-3	-3	-3	-3	-3	-3	-3	-3
xft	-3	-3	-3	-3	-3	-3	-3	-3	-3	-3	-3	-3	-3	-3	-3	-3	-3	-3	-3	-3	-3	-3	-3	-3	-3	-3	-3	-3	-3	-3	-3	-3	-3	3	-3	-3	-3	-3	-3	-3	-3	-3	-3	-3	-3	-3	-3	-3	-3
xfn	-3	-3	-3	-3	-3	-3	-3	-3	-3	-3	-3	-3	-3	-3	-3	-3	-3	-3	-3	-3	-3	-3	-3	-3	-3	-3	-3	-3	-3	-3	-3	-3	-3	3	-3	-3	-3	-3	-3	-3	-3	-3	-3	-3	-3	-3	-3	-3	-3
xff	-3	-3	-3	-3	-3	-3	-3	-3	-3	-3	-3	-3	-3	-3	-3	-3	-3	-3	-3	-3	-3	-3	-3	-3	-3	-3	-3	-3	-3	-3	-3	-3	-3	3	-3	-3	-3	-3	-3	-3	-3	-3	-3	-3	-3	-3	-3	-3	-3
xfm	-3	-3	-3	-3	-3	-3	-3	-3	-3	-3	-3	-3	-3	-3	-3	-3	-3	-3	-3	-3	-3	-3	-3	-3	-3	-3	-3	-3	-3	-3	-3	-3	-3	3	-3	-3	-3	-3	-3	-3	-3	-3	-3	-3	-3	-3	-3	-3	-3
xfl	-3	-3	-3	-3	-3	-3	-3	-3	-3	-3	-3	-3	-3	-3	-3	-3	-3	-3	-3	-3	-3	-3	-3	-3	-3	-3	-3	-3	-3	-3	-3	-3	-3	3	-3	-3	-3	-3	-3	-3	-3	-3	-3	-3	-3	-3	-3	-3	-3
xfs	-3	-3	-3	-3	-3	-3	-3	-3	-3	-3	-3	-3	-3	-3	-3	-3	-3	-3	-3	-3	-3	-3	-3	-3	-3	-3	-3	-3	-3	-3	-3	-3	-3	3	-3	-3	-3	-3	-3	-3	-3	-3	-3	-3	-3	-3	-3	-3	-3
xci	-3	-3	-3	-3	-3	-3	-3	-3	-3	-3	-3	-3	-3	-3	-3	-3	-3	-3	-3	-3	-3	-3	-3	-3	-3	-3	-3	-3	-3	-3	-3	-3	-3	3	-3	-3	-3	-3	-3	-3	-3	-3	-3	-3	-3	-3	-3	-3	-3
xct	-3	-3	-3	-3	-3	-3	-3	-3	-3	-3	-3	-3	-3	-3	-3	-3	-3	-3	-3	-3	-3	-3	-3	-3	-3	-3	-3	-3	-3	-3	-3	-3	-3	3	-3	-3	-3	-3	-3	-3	-3	-3	-3	-3	-3	-3	-3	-3	-3
xcu	-3	-3	-3	-3	-3	-3	-3	-3	-3	-3	-3	-3	-3	-3	-3	-3	-3	-3	-3	-3	-3	-3	-3	-3	-3	-3	-3	-3	-3	-3	-3	-3	-3	3	-3	-3	-3	-3	-3	-3	-3	-3	-3	-3	-3	-3	-3	-3	-3
xcn	-3	-3	-3	-3	-3	-3	-3	-3	-3	-3	-3	-3	-3	-3	-3	-3	-3	-3	-3	-3	-3	-3	-3	-3	-3	-3	-3	-3	-3	-3	-3	-3	-3	3	-3	-3	-3	-3	-3	-3	-3	-3	-3	-3	-3	-3	-3	-3	-3
xcw	-3	-3	-3	-3	-3	-3	-3	-3	-3	-3	-3	-3	-3	-3	-3	-3	-3	-3	-3	-3	-3	-3	-3	-3	-3	-3	-3	-3	-3	-3	-3	-3	-3	3	-3	-3	-3	-3	-3	-3	-3	-3	-3	-3	-3	-3	-3	-3	-3
xcr	-3	-3	-3	-3	-3	-3	-3	-3	-3	-3	-3	-3	-3	-3	-3	-3	-3	-3	-3	-3	-3	-3	-3	-3	-3	-3	-3	-3	-3	-3	-3	-3	-3	3	-3	-3	-3	-3	-3	-3	-3	-3	-3	-3	-3	-3	-3	-3	-3
xcm	-3	-3	-3	-3	-3	-3	-3	-3	-3	-3	-3	-3	-3	-3	-3	-3	-3	-3	-3	-3	-3	-3	-3	-3	-3	-3	-3	-3	-3	-3	-3	-3	-3	3	-3	-3	-3	-3	-3	-3	-3	-3	-3	-3	-3	-3	-3	-3	-3
xcf	-3	-3	-3	-3	-3	-3	-3	-3	-3	-3	-3	-3	-3	-3	-3	-3	-3	-3	-3	-3	-3	-3	-3	-3	-3	-3	-3	-3	-3	-3	-3	-3	-3	3	-3	-3	-3	-3	-3	-3	-3	-3	-3	-3	-3	-3	-3	-3	-3
xcj	-3	-3	-3	-3	-3	-3	-3	-3	-3	-3	-3	-3	-3	-3	-3	-3	-3	-3	-3	-3	-3	-3	-3	-3	-3	-3	-3	-3	-3	-3	-3	-3	-3	3	-3	-3	-3	-3	-3	-3	-3	-3	-3	-3	-3	-3	-3	-3	-3
xcc	-3	-3	-3	-3	-3	-3	-3	-3	-3	-3	-3	-3	-3	-3	-3	-3	-3	-3	-3	-3	-3	-3	-3	-3	-3	-3	-3	-3	-3	-3	-3	-3	-3	3	-3	-3	-3	-3	-3	-3	-3	-3	-3	-3	-3	-3	-3	-3	-3
xcb	-3	-3	-3	-3	-3	-3	-3	-3	-3	-3	-3	-3	-3	-3	-3	-3	-3	-3	-3	-3	-3	-3	-3	-3	-3	-3	-3	-3	-3	-3	-3	-3	-3	3	-3	-3	-3	-3	-3	-3	-3	-3	-3	-3	-3	-3	-3	-3	-3
xcp	-3	-3	-3	-3	-3	-3	-3	-3	-3	-3	-3	-3	-3	-3	-3	-3	-3	-3	-3	-3	-3	-3	-3	-3	-3	-3	-3	-3	-3	-3	-3	-3	-3	3	-3	-3	-3	-3	-3	-3	-3	-3	-3	-3	-3	-3	-3	-3	-3
mme	-3	-3	-3	-3	-3	-3	-3	-3	-3	-3	-3	-3	-3	-3	-3	-3	-3	-3	-3	-3	-3	-3	-3	-3	-3	-3	-3	-3	-3	-3	-3	-3	-3	-3	3	-3	-3	-3	-3	-3	-3	-3	-3	3	-3	-3	-3	-3	-3
pcq	-3	-3	-3	-3	-3	-3	-3	-3	-3	-3	-3	-3	-3	-3	-3	-3	-3	-3	-3	-3	-3	-3	-3	-3	-3	-3	-3	-3	-3	-3	-3	-3	-3	-3	-3	-3	-3	-3	-3	-3	-3	-3	-3	-3	-3	-3	-3	-3	-3
amaa	-3	-3	-3	-3	-3	-3	-3	-3	-3	-3	-3	-3	-3	-3	-3	-3	-3	-3	-3	-3	-3	-3	-3	-3	-3	-3	-3	-3	-3	-3	-3	-3	-3	-3	-3	-3	-3	-3	-3	-3	-3	-3	-3	-3	-3	-3	-3	-3	-3
amad	-3	-3	-3	-3	-3	-3	-3	-3	-3	-3	-3	-3	-3	-3	-3	-3	-3	-3	-3	-3	-3	-3	-3	-3	-3	-3	-3	-3	-3	-3	-3	-3	-3	-3	-3	-3	-3	-3	-3	-3	-3	-3	-3	-3	-3	-3	-3	-3	-3
amai	-3	-3	-3	-3	-3	-3	-3	-3	-3	-3	-3	-3	-3	-3	-3	-3	-3	-3	-3	-3	-3	-3	-3	-3	-3	-3	-3	-3	-3	-3	-3	-3	-3	-3	-3	-3	-3	-3	-3	-3	-3	-3	-3	-3	-3	-3	-3	-3	-3
pstu	-3	-3	-3	-3	-3	-3	-3	-3	-3	-3	-3	-3	-3	-3	-3	-3	-3	-3	-3	-3	-3	-3	-3	-3	-3	-3	-3	-3	-3	-3	-3	-3	-3	-3	-3	-3	-3	-3	-3	-3	-3	-3	-3	-3	-3	-3	-3	-3	-3
pstt	-3	-3	-3	-3	-3	-3	-3	-3	-3	-3	-3	-3	-3	-3	-3	-3	-3	-3	-3	-3	-3	-3	-3	-3	-3	-3	-3	-3	-3	-3	-3	-3	-3	-3	-3	-3	-3	-3	-3	-3	-3	-3	-3	-3	-3	-3	-3	-3	-3
xca	-3	-3	-3	-3	-3	-3	-3	-3	-3	-3	-3	-3	-3	-3	-3	-3	-3	-3	-3	-3	-3	-3	-3	-3	-3	-3	-3	-3	-3	-3	-3	-3	-3	-3	-3	-3	-3	-3	-3	-3	-3	-3	-3	-3	-3	-3	-3	-3	-3
mej	-3	-3	-3	-3	-3	-3	-3	-3	-3	-3	-3	-3	-3	-3	-3	-3	-3	-3	-3	-3	-3	-3	-3	-3	-3	-3	-3	-3	-3	-3	-3	-3	-3	-3	-3	-3	-3	-3	-3	-3	-3	-3	-3	-3	-3	-3	-3	-3	-3
aln	-3	-3	-3	-3	-3	-3	-3	-3	-3	-3	-3	-3	-3	-3	-3	-3	-3	-3	-3	-3	-3	-3	-3	-3	-3	-3	-3	3	-3	-3	-3	-3	-3	-3	-3	-3	-3	-3	-3	-3	-3	-3	-3	-3	-3	-3	-3	-3	-3
abo	-3	-3	-3	-3	-3	-3	-3	-3	-3	-3	-3	-3	-3	-3	-3	-3	-3	-3	-3	-3	-3	-3	-3	-3	-3	-3	-3	-3	-3	-3	-3	-3	-3	-3	-3	-3	-3	-3	-3	-3	-3	-3	-3	-3	-3	-3	-3	-3	-3
psyc	-3	-3	-3	-3	-3	-3	-3	-3	-3	-3	-3	-3	-3	-3	-3	-3	-3	-3	-3	-3	-3	-3	-3	-3	-3	-3	-3	-3	-3	-3	-3	-3	-3	-3	-3	-3	-3	-3	-3	-3	-3	-3	-3	-3	-3	-3	-3	-3	-3
mhc	-3	-3	-3	-3	-3	-3	-3	-3	-3	-3	-3	-3	-3	-3	-3	-3	-3	-3	-3	-3	-3	-3	-3	-3	-3	-3	-3	-3	-3	-3	-3	-3	-3	-3	-3	-3	-3	-3	-3	-3	-3	-3	-3	-3	-3	-3	-3	-3	-3
maq	-3	-3	-3	-3	-3	-3	-3	-3	-3	-3	-3	-3	-3	-3	-3	-3	-3	-3	-3	-3	-3	-3	-3	-3	-3	-3	-3	-3	-3	-3	-3	-3	-3	-3	-3	-3	-3	-3	-3	-3	-3	-3	-3	-3	-3	-3	-3	-3	-3
mad	-3	-3	-3	-3	-3	-3	-3	-3	-3	-3	-3	-3	-3	-3	-3	-3	-3	-3	-3	-3	-3	-3	-3	-3	-3	-3	-3	-3	-3	-3	-3	-3	-3	-3	-3	-3	-3	-3	-3	-3	-3	-3	-3	-3	-3	-3	-3	-3	-3
gps	-3	-3	-3	-3	-3	-3	-3	-3	-3	-3	-3	-3	-3	-3	-3	-3	-3	-3	-3	-3	-3	-3	-3	-3	-3	-3	-3	-3	-3	-3	-3	-3	-3	-3	-3	-3	-3	-3	-3	-3	-3	-3	-3	-3	-3	-3	-3	-3	-3
apac	-3	-3	-3	-3	-3	-3	-3	-3	-3	-3	-3	-3	-3	-3	-3	-3	-3	-3	-3	-3	-3	-3	-3	-3	-3	-3	-3	3	-3	-3	-3	-3	-3	-3	-3	3	-3	-3	-3	-3	-3	-3	-3	-3	-3	-3	-3	-3	-3
pspi	-3	-3	-3	-3	-3	-3	-3	-3	-3	-3	-3	-3	-3	-3	-3	-3	-3	-3	-3	-3	-3	-3	-3	-3	-3	-3	-3	-3	-3	-3	-3	-3	-3	-3	-3	-3	-3	-3	-3	-3	-3	-3	-3	-3	-3	-3	-3	-3	-3
pap	-3	-3	-3	-3	-3	-3	-3	-3	-3	-3	-3	-3	-3	-3	-3	-3	-3	-3	-3	-3	-3	-3	-3	-3	-3	-3	-3	-3	-3	-3	-3	-3	-3	-3	-3	-3	-3	-3	-3	-3	-3	-3	-3	-3	-3	-3	-3	-3	-3
hel	-3	-3	-3	-3	-3	-3	-3	-3	-3	-3	-3	-3	-3	-3	-3	-3	-3	-3	-3	-3	-3	-3	-3	-3	-3	-3	-3	-3	-3	-3	-3	-3	-3	-3	-3	-3	-3	-3	-3	-3	-3	-3	-3	-3	-3	-3	-3	-3	-3
Igu	-3	-3	-3	-3	-3	-3	-3	-3	-3	-3	-3	-3	-3	-3	-3	-3	-3	-3	-3	-3	-3	-3	-3	-3	-3	-3	-3	-3	-3	-3	-3	-3	-3	-3	-3	-3	-3	-3	-3	-3	-3	-3	-3	-3	-3	-3	-3	-3	-3
paeo	-3	-3	-3	-3	-3	-3	-3	-3	-3	-3	-3	-3	-3	-3	-3	-3	-3	-3	-3	-3	-3	-3	-3	-3	-3	-3	-3	-3	-3	-3	-3	-3	-3	-3	-3	-3	-3	-3	-3	-3	-3	-3	-3	-3	-3	-3	-3	-3	-3
paec	-3	-3	-3	-3	-3	-3	-3	-3	-3	-3	-3	-3	-3	-3	-3	-3	-3	-3	-3	-3	-3	-3	-3	-3	-3	-3	-3	-3	-3	-3	-3	-3	-3	-3	-3	-3	-3	-3	-3	-3	-3	-3	-3	-3	-3	-3	-3	-3	-3
oce	-3	-3	-3	-3	-3	-3	-3	-3	-3	-3	-3	-3	-3	-3	-3	-3	-3	-3	-3	-3	-3	-3	-3	-3	-3	-3	-3	-3	-3	-3	-3	-3	-3	-3	-3	-3	-3	-3	-3	-3	-3	-3	-3	-3	-3	-3	-3	-3	-3
xsa	-3	-3	-3	-3	-3	-3	-3	-3	-3	-3	-3	-3	-3	-3	-3	-3	-3	-3	-3	-3	-3	-3	3	-3	-3	-3	-3	-3	-3	-3	-3	-3	-3	-3	-3	-3	-3	-3	-3	-3	-3	-3	-3	-3	-3	-3	-3	-3	-3
pfo	-3	-3	-3	-3	-3	-3	-3	-3	-3	-3	-3	-3	-3	-3	-3	-3	-3	-3	-3	-3	-3	-3	-3	-3	-3	-3	-3	-3	-3	-3	-3	-3	-3	-3	-3	-3	-3	-3	-3	-3	-3	-3	-3	-3	-3	-3	-3	-3	-3
ptu	-3	-3	-3	-3	-3	-3	-3	-3	-3	-3	-3	-3	-3	-3	-3	-3	-3	-3	-3	-3	-3	-3	-3	-3	-3	-3	-3	-3	-3	-3	-3	-3	-3	-3	-3	-3	-3	-3	-3	-3	-3	-3	-3	-3	-3	-3	-3	-3	-3
ppj	-3	-3	-3	-3	-3	-3	-3	-3	-3	-3	-3	-3	-3	-3	-3	-3	-3	-3	-3	-3	-3	-3	-3	-3	-3	-3	-3	-3	-3	-3	-3	-3	-3	-3	-3	-3	-3	-3	-3	-3	-3	-3	-3	-3	-3	-3	-3	-3	-3
gag	-3	-3	-3	-3	-3	-3	-3	-3	-3	-3	-3	-3	-3	-3	-3	-3	-3	-3	-3	-3	-3	-3	-3	-3	-3	-3	-3	-3	-3	-3	-3	-3	-3	-3	-3	-3	-3	-3	-3	-3	-3	-3	-3	-3	-3	-3	-3	-3	-3
ppuu	-3	-3	-3	-3	-3	-3	-3	-3	-3	-3	-3	-3	-3	-3	-3	-3	-3	-3	-3	-3	-3	-3	-3	-3	-3	-3	-3	-3	-3	-3	-3	-3	-3	-3	-3	-3	-3	-3	-3	-3	-3	-3	-3	-3	-3	-3	-3	-3	-3
pcz	-3	-3	-3	-3	-3	-3	-3	-3	-3	-3	-3	-3	-3	-3	-3	-3	-3	-3	-3	-3	-3	-3	-3	-3	-3	-3	-3	-3	-3	-3	-3	-3	-3	-3	-3	-3	-3	-3	-3	-3	-3	-3	-3	-3	-3	-3	-3	-3	-3
psem	-3	-3	-3	-3	-3	-3	-3	-3	-3	-3	-3	-3	-3	-3	-3	-3	-3	-3	-3	-3	-3	-3	-3	-3	-3	-3	-3	-3	-3	-3	-3	-3	-3	-3	-3	-3	-3	-3	-3	-3	-3	-3	-3	-3	-3	-3	-3	-3	-3
pcp	-3	-3	-3	-3	-3	-3	-3	-3	-3	-3	-3	-3	-3	-3	-3	-3	-3	-3	-3	-3	-3	-3	-3	-3	-3	-3	-3	-3	-3	-3	-3	-3	-3	-3	-3	-3	-3	-3	-3	-3	-3	-3	-3	-3	-3	-3	-3	-3	-3
pch	-3	-3	-3	-3	-3	-3	-3	-3	-3	-3	-3	-3	-3	-3	-3	-3	-3	-3	-3	-3	-3	-3	-3	-3	-3	-3	-3	-3	-3	-3	-3	-3	-3	-3	-3	-3	-3	-3	-3	-3	-3	-3	-3	-3	-3	-3	-3	-3	-3
panr	-3	-3	-3	-3	-3	-3	-3	-3	-3	-3	-3	-3	-3	-3	-3	-3	-3	-3	-3	-3	-3	-3	-3	-3	-3	-3	-3	-3	-3	-3	-3	-3	-3	-3	-3	-3	-3	-3	-3	-3	-3	-3	-3	-3	-3	-3	-3	-3	-3
pfc	-3	-3	-3	-3	-3	-3	-3	-3	-3	-3	-3	-3	-3	-3	-3	-3	-3	-3	-3	-3	-3	-3	-3	-3	-3	-3	-3	-3	-3	-3	-3	-3	-3	-3	-3	-3	-3	-3	-3	-3	-3	-3	-3	-3	-3	-3	-3	-3	-3
pfn	-3	-3	-3	-3	-3	-3	-3	-3	-3	-3	-3	-3	-3	-3	-3	-3	-3	-3	-3	-3	-3	-3	-3	-3	-3	-3	-3	-3	-3	-3	-3	-3	-3	-3	-3	-3	-3	-3	-3	-3	-3	-3	-3	-3	-3	-3	-3	-3	-3
pfs	-3	-3	-3	-3	-3	-3	-3	-3	-3	-3	-3	-3	-3	-3	-3	-3	-3	-3	-3	-3	-3	-3	-3	-3	-3	-3	-3	-3	-3	-3	-3	-3	-3	-3	-3	-3	-3	-3	-3	-3	-3	-3	-3	-3	-3	-3	-3	-3	-3
ppz	-3	-3	-3	-3	-3	-3	-3	-3	-3	-3	-3	-3	-3	-3	-3	-3	-3	-3	-3	-3	-3	-3	-3	-3	-3	-3	-3	-3	-3	-3	-3	-3	-3	-3	-3	-3	-3	-3	-3	-3	-3	-3	-3	-3	-3	-3	-3	-3	-3
psos	-3	-3	-3	-3	-3	-3	-3	-3	-3	-3	-3	-3	-3	-3	-3	-3	-3	-3	-3	-3	-3	-3	-3	-3	-3	-3	-3	-3	-3	-3	-3	-3	-3	-3	-3	-3	-3	-3	-3	3	-3	-3	-3	-3	-3	-3	-3	-3	-3
pfl	-3	-3	-3	-3	-3	-3	-3	-3	-3	-3	-3	-3	-3	-3	-3	-3	-3	-3	-3	-3	-3	-3	-3	-3	-3	-3	-3	-3	-3	-3	-3	-3	-3	-3	-3	-3	-3	-3	-3	3	-3	-3	-3	-3	-3	-3	-3	-3	-3
pprc	-3	-3	-3	-3	-3	-3	-3	-3	-3	-3	-3	-3	-3	-3	-3	-3	-3	-3	-3	-3	-3	-3	-3	-3	-3	-3	-3	-3	-3	-3	-3	-3	-3	-3	-3	-3	-3	-3	-3	-3	-3	-3	-3	-3	-3	-3	-3	-3	-3
ppro	-3	-3	-3	-3	-3	-3	-3	-3	-3	-3	-3	-3	-3	-3	-3	-3	-3	-3	-3	-3	-3	-3	-3	-3	-3	-3	-3	-3	-3	-3	-3	-3	-3	-3	-3	-3	-3	-3	-3	-3	-3	-3	-3	-3	-3	-3	-3	-3	-3
pat	-3	-3	-3	-3	-3	-3	-3	-3	-3	-3	-3	-3	-3	-3	-3	-3	-3	-3	-3	-3	-3	-3	-3	-3	-3	-3	-3	-3	-3	-3	-3	-3	-3	-3	-3	-3	-3	-3	-3	-3	-3	-3	-3	-3	-3	-3	-3	-3	-3
asq	-3	-3	-3	-3	-3	-3	-3	-3	-3	-3	-3	-3	-3	-3	-3	-3	-3	-3	-3	-3	-3	-3	-3	-3	-3	-3	-3	-3	-3	-3	-3	-3	-3	-3	-3	-3	-3	-3	-3	-3	-3	-3	-3	-3	-3	-3	-3	-3	-3
ppu	-3	-3	-3	-3	-3	-3	-3	-3	-3	-3	-3	-3	-3	-3	-3	-3	-3	-3	-3	-3	-3	-3	-3	-3	-3	-3	-3	-3	-3	-3	-3	-3	-3	-3	-3	-3	-3	-3	-3	-3	-3	-3	-3	-3	-3	-3	-3	-3	-3
mvs	-3	-3	-3	-3	-3	-3	-3	-3	-3	-3	-3	-3	-3	-3	-3	-3	-3	-3	-3	-3	-3	-3	-3	-3	-3	-3	-3	-3	-3	-3	-3	-3	-3	-3	-3	-3	-3	-3	-3	-3	-3	-3	-3	-3	-3	-3	-3	-3	-3
sdf	-3	-3	-3	-3	-3	-3	-3	-3	-3	-3	-3	-3	-3	-3	-3	-3	-3	-3	-3	-3	-3	-3	-3	-3	-3	-3	-3	-3	-3	-3	-3	-3	-3	-3	-3	-3	-3	-3	-3	-3	-3	-3	-3	-3	-3	-3	-3	-3	-3
psj	-3	-3	-3	-3	-3	-3	-3	-3	-3	-3	-3	-3	-3	-3	-3	-3	-3	-3	-3	-3	-3	-3	-3	-3	-3	-3	-3	-3	-3	-3	-3	-3	-3	-3	-3	-3	-3	-3	-3	-3	-3	-3	-3	-3	-3	-3	-3	-3	-3
gsn	-3	-3	3	-3	-3	-3	-3	-3	-3	-3	-3	-3	-3	-3	-3	-3	-3	-3	-3	-3	-3	-3	-3	-3	-3	-3	-3	-3	-3	-3	-3	-3	-3	-3	-3	-3	-3	-3	-3	-3	-3	3	-3	-3	-3	-3	3	-3	-3
oai	-3	-3	-3	-3	-3	-3	-3	3	-3	-3	-3	-3	-3	-3	-3	-3	-3	-3	-3	-3	-3	-3	-3	-3	-3	-3	-3	-3	-3	-3	-3	-3	-3	-3	-3	-3	-3	-3	-3	-3	-3	-3	-3	-3	-3	-3	-3	-3	-3
haz	-3	-3	-3	-3	-3	-3	-3	-3	3	-3	-3	-3	-3	-3	-3	-3	-3	-3	-3	-3	-3	-3	-3	-3	-3	-3	-3	-3	-3	-3	-3	-3	-3	-3	-3	-3	-3	-3	-3	-3	-3	-3	-3	-3	-3	-3	-3	-3	-3
hna	-3	-3	-3	-3	-3	-3	-3	-3	3	-3	-3	-3	-3	-3	-3	-3	-3	-3	-3	-3	-3	-3	-3	-3	-3	-3	-3	-3	-3	-3	-3	-3	-3	-3	-3	-3	-3	-3	-3	-3	-3	-3	-3	-3	-3	-3	-3	-3	-3
tor	-3	-3	-3	-3	-3	-3	-3	-3	-3	-3	-3	3	-3	-3	-3	-3	-3	-3	-3	-3	-3	-3	-3	-3	-3	-3	-3	-3	-3	-3	-3	-3	-3	-3	-3	-3	-3	-3	-3	-3	-3	-3	-3	-3	-3	-3	-3	-3	-3
vni	-3	-3	-3	-3	-3	-3	-3	-3	-3	-3	-3	-3	3	-3	-3	-3	-3	-3	-3	-3	-3	-3	-3	-3	-3	-3	-3	-3	-3	-3	-3	-3	-3	-3	-3	-3	-3	-3	-3	-3	-3	-3	-3	-3	-3	-3	-3	-3	-3
prw	-3	-3	-3	-3	-3	-3	-3	-3	-3	-3	-3	-3	-3	-3	3	-3	-3	-3	-3	-3	-3	-3	-3	-3	-3	-3	-3	-3	-3	-3	-3	-3	-3	-3	-3	-3	-3	-3	-3	-3	-3	-3	-3	-3	-3	-3	-3	-3	-3
lha	-3	-3	-3	-3	-3	-3	-3	-3	-3	-3	-3	-3	-3	-3	-3	-3	-3	-3	-3	3	-3	-3	-3	-3	-3	-3	-3	-3	-3	-3	-3	-3	-3	-3	-3	-3	-3	-3	-3	-3	-3	-3	-3	-3	-3	-3	-3	-3	-3
tmc	-3	-3	-3	-3	-3	-3	-3	-3	-3	-3	-3	-3	-3	-3	-3	-3	-3	-3	-3	-3	-3	-3	-3	-3	3	-3	-3	-3	-3	-3	-3	-3	-3	-3	-3	-3	-3	-3	-3	-3	-3	-3	-3	-3	-3	-3	-3	-3	-3
llo	-3	-3	-3	-3	-3	-3	-3	-3	-3	-3	-3	-3	-3	-3	-3	-3	-3	-3	-3	-3	-3	-3	-3	-3	3	-3	-3	-3	-3	-3	-3	-3	-3	-3	-3	-3	-3	-3	-3	-3	-3	-3	-3	-3	-3	-3	-3	-3	-3
tig	-3	-3	-3	-3	-3	-3	-3	-3	-3	-3	-3	-3	-3	-3	-3	-3	-3	-3	-3	-3	-3	-3	-3	-3	-3	3	-3	-3	-3	-3	-3	-3	-3	-3	-3	-3	-3	-3	-3	-3	-3	-3	-3	-3	-3	-3	-3	-3	-3
mdh	-3	-3	-3	-3	-3	-3	-3	-3	-3	-3	-3	-3	-3	-3	-3	-3	-3	-3	-3	-3	-3	-3	-3	-3	-3	-3	3	-3	-3	-3	-3	-3	-3	-3	-3	-3	-3	-3	-3	-3	-3	-3	-3	-3	-3	-3	-3	-3	-3
xcv	-3	-3	-3	-3	-3	-3	-3	-3	-3	-3	-3	-3	-3	-3	-3	-3	-3	-3	-3	-3	-3	-3	-3	-3	-3	-3	-3	-3	-3	-3	-3	-3	-3	-3	-3	-3	-3	-3	-3	-3	-3	-3	-3	-3	-3	-3	-3	-3	-3
zal	-3	-3	-3	-3	-3	-3	-3	-3	-3	-3	-3	-3	-3	-3	-3	-3	-3	-3	-3	-3	-3	-3	-3	-3	-3	-3	-3	3	-3	-3	-3	-3	-3	-3	-3	-3	-3	-3	-3	-3	-3	-3	-3	-3	-3	-3	-3	-3	-3
vsp	-3	-3	-3	-3	-3	-3	-3	-3	-3	-3	-3	-3	-3	-3	-3	-3	-3	-3	-3	-3	-3	-3	-3	-3	-3	-3	-3	-3	3	-3	-3	-3	-3	-3	-3	-3	-3	-3	-3	-3	-3	-3	-3	-3	-3	-3	-3	-3	-3
hja	-3	-3	-3	-3	-3	-3	-3	-3	-3	-3	-3	-3	-3	-3	-3	-3	-3	-3	-3	-3	-3	-3	-3	-3	-3	-3	-3	-3	-3	3	-3	-3	-3	-3	-3	-3	-3	-3	-3	-3	-3	-3	-3	-3	-3	-3	-3	-3	-3
pbc	-3	-3	-3	-3	-3	-3	-3	-3	-3	-3	-3	-3	-3	-3	-3	-3	-3	-3	-3	-3	-3	-3	-3	-3	-3	-3	-3	-3	-3	-3	-3	-3	-3	-3	-3	-3	-3	-3	3	-3	-3	-3	-3	-3	-3	-3	-3	-3	-3
fpt	-3	-3	-3	-3	-3	-3	-3	-3	-3	-3	-3	-3	-3	-3	-3	-3	-3	-3	-3	-3	-3	-3	-3	-3	-3	-3	-3	-3	-3	-3	-3	-3	-3	-3	-3	-3	-3	-3	-3	-3	3	-3	-3	-3	-3	-3	-3	-3	-3
fph	-3	-3	-3	-3	-3	-3	-3	-3	-3	-3	-3	-3	-3	-3	-3	-3	-3	-3	-3	-3	-3	-3	-3	-3	-3	-3	-3	-3	-3	-3	-3	-3	-3	-3	-3	-3	-3	-3	-3	-3	3	-3	-3	-3	-3	3	-3	-3	-3
fpi	-3	-3	-3	-3	-3	-3	-3	-3	-3	-3	-3	-3	-3	-3	-3	-3	-3	-3	-3	-3	-3	-3	-3	-3	-3	-3	-3	-3	-3	-3	-3	-3	-3	-3	-3	-3	-3	-3	-3	-3	3	-3	-3	-3	-3	3	-3	-3	-3
fpx	-3	-3	-3	-3	-3	-3	-3	-3	-3	-3	-3	-3	-3	-3	-3	-3	-3	-3	-3	-3	-3	-3	-3	-3	-3	-3	-3	-3	-3	-3	-3	-3	-3	-3	-3	-3	-3	-3	-3	-3	3	-3	-3	-3	-3	3	-3	-3	-3
gan	-3	-3	-3	-3	-3	-3	-3	-3	-3	-3	-3	-3	-3	-3	-3	-3	-3	-3	-3	-3	-3	-3	-3	-3	-3	-3	-3	-3	-3	-3	-3	-3	-3	-3	-3	-3	-3	-3	-3	-3	-3	-3	3	-3	-3	-3	-3	-3	-3
lab	-3	-3	-3	-3	-3	-3	-3	-3	-3	-3	-3	-3	-3	-3	-3	-3	-3	-3	-3	-3	-3	-3	-3	-3	-3	-3	-3	-3	-3	-3	-3	-3	-3	-3	-3	-3	-3	-3	-3	-3	-3	-3	-3	-3	3	-3	-3	-3	-3
laq	-3	-3	-3	-3	-3	-3	-3	-3	-3	-3	-3	-3	-3	-3	-3	-3	-3	-3	-3	-3	-3	-3	-3	-3	-3	-3	-3	-3	-3	-3	-3	-3	-3	-3	-3	-3	-3	-3	-3	-3	-3	-3	-3	-3	3	-3	-3	-3	-3
pen	-3	-3	-3	-3	-3	-3	-3	-3	-3	-3	-3	-3	-3	-3	-3	-3	-3	-3	-3	-3	-3	-3	-3	-3	-3	-3	-3	-3	-3	-3	-3	-3	-3	-3	-3	-3	-3	-3	-3	-3	-3	-3	-3	-3	-3	-3	-3	3	-3
mdn	-3	-3	-3	-3	-3	-3	-3	-3	-3	-3	-3	-3	-3	-3	-3	-3	-3	-3	-3	-3	-3	-3	-3	-3	-3	-3	-3	-3	-3	-3	-3	-3	-3	-3	-3	-3	-3	-3	-3	-3	-3	-3	-3	-3	-3	-3	-3	-3	3
smt	-3	-3	-3	-3	-3	-3	-3	-3	-3	-3	-3	-3	-3	-3	-3	-3	-3	-3	-3	-3	-3	-3	-3	-3	-3	-3	-3	-3	-3	-3	-3	-3	-3	-3	-3	-3	-3	-3	-3	-3	-3	-3	-3	-3	-3	-3	-3	-3	-3
buj	-3	-3	-3	-3	-3	-3	-3	-3	-3	-3	-3	-3	-3	-3	-3	-3	-3	-3	-3	-3	-3	-3	-3	-3	-3	-3	-3	-3	-3	-3	-3	-3	-3	-3	-3	-3	-3	-3	-3	-3	-3	-3	-3	-3	-3	-3	-3	-3	-3
smz	-3	-3	-3	-3	-3	-3	-3	-3	-3	-3	-3	-3	-3	-3	-3	-3	-3	-3	-3	-3	-3	-3	-3	-3	-3	-3	-3	-3	-3	-3	-3	-3	-3	-3	-3	-3	-3	-3	-3	-3	-3	-3	-3	-3	-3	-3	-3	-3	-3
lcp	-3	-3	-3	-3	-3	-3	-3	-3	-3	-3	-3	-3	-3	-3	-3	-3	-3	-3	-3	-3	-3	-3	-3	-3	-3	-3	-3	-3	-3	-3	-3	-3	-3	-3	-3	-3	-3	-3	-3	-3	-3	-3	-3	-3	-3	-3	-3	-3	-3
lez	-3	-3	-3	-3	-3	-3	-3	-3	-3	-3	-3	-3	-3	-3	-3	-3	-3	-3	-3	-3	-3	-3	-3	-3	-3	-3	-3	-3	-3	-3	-3	-3	-3	-3	-3	-3	-3	-3	-3	-3	-3	-3	-3	-3	-3	-3	-3	-3	-3
fau	-3	-3	-3	-3	-3	-3	-3	-3	-3	-3	-3	-3	-3	-3	-3	-3	-3	-3	-3	-3	-3	-3	-3	-3	-3	-3	-3	-3	-3	-3	-3	-3	-3	-3	-3	-3	-3	-3	-3	-3	-3	-3	-3	-3	-3	-3	-3	-3	-3
hch	-3	-3	-3	-3	-3	-3	-3	-3	-3	-3	-3	-3	-3	-3	-3	-3	-3	-3	-3	-3	-3	-3	-3	-3	-3	-3	-3	-3	-3	-3	-3	-3	-3	-3	-3	-3	-3	-3	-3	-3	-3	-3	-3	-3	-3	-3	-3	-3	-3
ttu	-3	-3	-3	-3	-3	-3	-3	-3	-3	-3	-3	-3	-3	-3	-3	-3	-3	-3	-3	-3	-3	-3	-3	-3	-3	-3	-3	-3	-3	-3	-3	-3	-3	-3	-3	-3	-3	-3	-3	-3	-3	-3	-3	-3	-3	-3	-3	-3	-3
lok	-3	-3	-3	-3	-3	-3	-3	-3	-3	-3	-3	-3	-3	-3	-3	-3	-3	-3	-3	-3	-3	-3	-3	-3	-3	-3	-3	-3	-3	-3	-3	-3	-3	-3	-3	-3	-3	-3	-3	-3	-3	-3	-3	-3	-3	-3	-3	-3	-3
[truncated: 33 more columns]

## Sheet: Sheet4
Comparative analysis of P450 families in Gammaproteobacterial species.
	Species code	CYP101	CYP102	CYP1043	CYP1049	CYP105	CYP107	CYP108	CYP1097	CYP1104	CYP111	CYP112	CYP1138	CYP1142	CYP114	CYP1157	CYP115	CYP1164	CYP1165	CYP116	CYP1172	CYP1179	CYP117	CYP1199	CYP1200	CYP1201	CYP1202	CYP1225	CYP1234	CYP1247	CYP1261	CYP126	CYP1278	CYP1311	CYP133	CYP134	CYP136	CYP1413	CYP1414	CYP1415	CYP1464	CYP1465	CYP1466	CYP1467	CYP1468	CYP1469	CYP1470	CYP1471	CYP1472
Paectobacterium carotovorum subsp. carotovorum PC1	pct		1
Serratia plymuthica AS9	srr					1																																1
Serratia plymuthica S13	sry					1
Serratia sp. AS12	srs					1																																1
Serratia sp. AS13	sra					1																																1
Klebsiella michiganensis RC10	kmi																															1
Yersinia frederiksenii	yfr																															1
Yersinia kristensenii	ykr																															1
Pantoea rwandensis	pao																															1
Dickeya dadantii Ech703	dda																																1		1
Photorhabdus luminescens	plu																																			1
Dickeya dadantii 3937	ddd																													1
Cedecea neteri	ced
Dickeya zeae Ech586	ddc
Pectobacterium atrosepticum SCRI1043	eca
Pectobacterium atrosepticum 21A	pato
Enterobacteriaceae bacterium FGI 57	ebf				1
Photorhabdus temperata	ptt																					1
Xenorhabdus poinarii	xpo																								1
Pectobacterium parmentieri WPP163	pwa																													1
Pectobacterium parmentieri RNS08.42.1A	ppar																													1
Pectobacterium wasabiae	pws																													1
Pectobacterium atrosepticum JG10-08	patr																													1
Dickeya zeae Ech1591	dze																													1
Dickeya solani	dso																													1
Chania multitudinisentens	sfo																																					1
Enterobacter cloacae subsp. cloacae ENHKU01	eno																																						1
Enterobacter cloacae subsp. dissolvens SDM	enl																																						1
Serratia rubidaea	srz																																						1
Rahnella sp. Y9602	rah																																							1
Rahnella aquatilis HX2	raa																																							1
Methylococcus_capsulatus	mca
Gamma_proteobacterium_HdN1	gpb																	1	2
Pseudomonas_resinovorans	pre	1
Alcanivorax_dieselolei	adi						1																														1
Pseudomonas_fluorescens_LBUM223	pfb						1
Pseudomonas_fluorescens_PICF7	pff						1
Pseudomonas_fluorescens_PCL1751	pfw						1
Pseudomonas_aeruginosa_PAO1	pae						1
Pseudomonas_aeruginosa_PAO1-VE13	paev
Pseudomonas_aeruginosa_PAO1-VE2	paei
Pseudomonas_aeruginosa_LESB58	pag						1
Pseudomonas_aeruginosa_RP73	prp						1
Pseudomonas_aeruginosa_LES431	pael						1
Pseudomonas_aeruginosa_SCV20265	paes						1
Pseudomonas_aeruginosa_YL84	paeg						1
Pseudomonas_aeruginosa_NCGM2.S1	pnc						1
Pseudomonas_aeruginosa_NCGM_1900	paeb						1
Pseudomonas_aeruginosa_DK2	pdk						1
Pseudomonas_aeruginosa_PA1R	paer						1
Pseudomonas_aeruginosa_MTB-1	paem						1
Pseudomonas_aeruginosa_PA38182	paeu						1
Pseudomonas_aeruginosa_UCBPP-PA14	pau						1
Pseudomonas_aeruginosa_M18	paf						1
Pseudomonas_aeruginosa_B136-33	psg						1
Pseudomonas_brassicacearum_subsp._brassicacearum_NFM421	pba						1
Pseudomonas_fluorescens_F113	pfe						1
Pseudomonas_parafulva	ppv						1
Thioalkalivibrio_thiocyanoxidans	tti						1
Spongiibacter_sp._IMCC21906	spoi							1																					1					1
Acinetobacter_sp._ADP1	aci										1
Xanthomonas_oryzae_pv._oryzicola_BLS256	xor											1			2		1						1
Xanthomonas_oryzae_pv._oryzicola_CFBP7342	xoz											1			1		1						1
Xanthomonas_translucens	xtn											1			1		1						1	1
Halomonas_campaniensis	hcs									1										1
Halomonas_chromatireducens	hco																			1
Xylella_fastidiosa_9a5c	xfa																																		1
Xylella_fastidiosa_Temecula1	xft																																		1
Xylella_fastidiosa_M23	xfn																																		2
Xylella_fastidiosa_subsp._fastidiosa_GB514	xff																																		2
Xylella_fastidiosa_M12	xfm																																		1
Xylella_fastidiosa_MUL0034	xfl																																		1
Xylella_fastidiosa_subsp._sandyi_Ann-1	xfs																																		1
Xanthomonas_citri_subsp._citri_Aw12879	xci																																		1
Xanthomonas_citri_subsp._citri_A306	xct																																		1
Xanthomonas_citri_subsp._citri_UI7	xcu																																		1
Xanthomonas_citri_subsp._citri_NT17	xcn																																		1
Xanthomonas_citri_subsp._citri_MN10	xcw																																		1
Xanthomonas_citri_subsp._citri_MN11	xcr																																		1
Xanthomonas_citri_subsp._citri_MN12	xcm																																		1
Xanthomonas_citri_subsp._citri_mf20	xcf																																		1
Xanthomonas_citri_subsp._citri_UI6	xcj																																		1
Xanthomonas_campestris_pv._campestris_ATCC_33913	xcc																																		1
Xanthomonas_campestris_pv._campestris_8004	xcb																																		1
Xanthomonas_campestris_pv._Raphanin	xcp																																		1
Marinomonas_mediterranea	mme																																			1									1
Pseudomonas_citronellolis	pcq
Alteromonas_mediterranea_DE1	amaa
Alteromonas_mediterranea_UM4b	amad
Alteromonas_mediterranea_UM7	amai
Pseudomonas_stutzeri_19SMN4	pstu
Pseudomonas_stutzeri_28a24	pstt
Xanthomonas_campestris_pv._campestris_B100	xca
Methylophaga_nitratireducenticrescens	mej
Alcanivorax_sp._NBRC_101098	aln																												1
Alcanivorax_borkumensis	abo
Psychrobacter_sp._DAB_AL43B	psyc
Marinobacter_hydrocarbonoclasticus_ATCC_49840	mhc
Marinobacter_hydrocarbonoclasticus_VT8	maq
Marinobacter_adhaerens	mad
Paraglaciecola_psychrophila	gps
Alcanivorax_pacificus	apac																												1								1
Pseudohongiella_spirulinae	pspi
Pseudomonas_aeruginosa_PA7	pap
Halomonas_elongate	hel
Lysobacter_gummosus	Igu
Pseudomonas_aeruginosa_PAO581	paeo
Pseudomonas_aeruginosa_c7447m	paec
Oceanimonas_sp._GK1	oce
Xanthomonas_sacchari	xsa																							1
Pseudomonas_fluorescens_Pf0-1	pfo
Pseudomonas_trivialis	ptu
Pseudomonas_plecoglossicida	ppj
Glaciecola_sp._4H-3-7+YE-5	gag
Pseudomonas_sp._UW4	ppuu
Pseudomonas_chlororaphis_PCL1606	pcz
Pseudomonas_sp._MRSN12121	psem
Pseudomonas_chlororaphis_subsp._Aurantiaca	pcp
Pseudomonas_chlororaphis_PA23	pch
Pseudomonas_Antarctica	panr
Pseudomonas_fluorescens_A506	pfc
Pseudomonas_fluorescens_UK4	pfn
Pseudomonas_fluorescens_SBW25	pfs
Pseudomonas_poae	ppz
Pseudomonas_sp._Os17	psos																																								1
Pseudomonas_protegens_Pf-5	pfl																																								1
Pseudomonas_protegens_CHA0	pprc
Pseudomonas_protegens_Cab57	ppro
Pseudoalteromonas_atlantica	pat
Alteromonas_stellipolaris_LMG_21856	asq
Pseudomonas_putida_KT2440	ppu
Moritella_viscosa	mvs
Steroidobacter_denitrificans	sdf
Pseudomonas_stutzeri_DSM_10701	psj
Gynuella_sunshinyii	gsn			1																																							1					1
Oleispira_Antarctica	oai								1
Halothiobacillus_sp._LS2	haz									1
Halothiobacillus_neapolitanus	hna									1
Thalassolituus_oleivorans_R6-15	tor												1
Vibrio_nigripulchritudo	vni													1
Psychrobacter_sp._PRwf-1	prw															1
Legionella_hackeliae	lha																				1
Tatlockia_micdadei	tmc																									1
Legionella_longbeachae	llo																									1
Thioploca_ingrica	tig																										1
Methylomonas_sp._DH-1	mdh																											1
Xanthomonas_campestris_pv._Vesicatoria	xcv
Zhongshania_aliphaticivorans	zal																												2
Vibrio_tasmaniensis	vsp																													1
Halioglobus_japonicas	hja																														1
Pseudomonas_brassicacearum_DF41	pbc																																							1
Francisella_philomiragia_subsp._philomiragia_ATCC_25015_O#319L	fpt																																									1
Francisella_philomiragia_subsp._philomiragia_ATCC_25017	fph																																									1					1
Francisella_philomiragia_O#319-029	fpi																																									1					1
Francisella_philomiragia_O#319-067	fpx																																									1					1
Gallibacterium_anatis	gan																																											1
Lysobacter_antibioticus	lab																																													1
Lysobacter_antibioticus_ATCC_29479	laq																																													1
Pseudomonas_entomophila	pen																																																1
Methylomonas_denitrificans	mdn
Stenotrophomonas_maltophilia_R551-3	smt
Stenotrophomonas_maltophilia_JV3	buj
Stenotrophomonas_maltophilia_D457	smz
Lysobacter_capsici	lcp
Lysobacter_enzymogenes_C3	lez
Frateuria_aurantia	fau
Hahella_chejuensis	hch
Teredinibacter_turnerae	ttu
Legionella_oakridgensis	lok
[truncated: 34 more columns]

## Sheet: Sheet5
	New P450 families and their count in the bacterial class Gammaproteobacteria.
				P450 family	Count
				CYP234	1
				CYP1234	2
				CYP1413	3
				CYP1414	1
				CYP1415	2
				CYP168	17
				CYP169	13
				CYP198	2
				CYP221	1
				CYP229	1
				CYP238	1
				CYP1142	1
				CYP1164	1
				CYP1165	1
				CYP1172	1
				CYP1201	1
				CYP1202	1
				CYP1229	1
				CYP1464	2
				CYP1465	4
				CYP1466	1
				CYP1467A	1
				CYP1468	1
				CYP1469	2
				CYP1470	3
				CYP1471	1
				CYP1472	1
				CYP1473	1
				CYP1474	3
				CYP1475	1
				CYP1476	1
				CYP1477	1
				CYP1478	1
				CYP1479	1
				CYP1480	1
				CYP1481	2
				CYP1482	1
				CYP1779	1
				38	81
